# Supplementary material for: A comprehensive resource of genomic, epigenomic and transcriptomic sequencing data for the black truffle Tuber melanosporum
Source: Gigascience. 2014 Oct 30;3:25. doi: 10.1186/2047-217X-3-25 (PMC4228822; doi:10.1186/2047-217X-3-25)
Supplement: Additional file 2: Table S1 — Novel genes with expression levels and predicted protein functions. [file 2047-217X-3-25-S2.xlsx]

## Sheet: FB
Locus	Description	FB_FPKM
scaffold_100:51953-55896	ankyrin repeat domain-containing protein 50 q9ulj7	12.3742
scaffold_100:63958-70667	ankyrin repeat-containing	8.15358
scaffold_100:89848-92148	Similar to hypothetical protein AOL_s00215g841	4.75637
scaffold_103:221972-226122	ankyrin repeat-containing	4.92418
scaffold_105:177150-180673	ankyrin repeat-containing	7.32304
scaffold_105:316844-320573	hypothetical protein	4.24362
scaffold_106:203600-208782	atp dependent rna helicase	13.1639
scaffold_106:261381-263547	binding domain-containing protein	7.7938
scaffold_106:291213-296242	nacht-ank domain protein transcript variant partial	9.2834
scaffold_109:114757-116538	ankyrin repeat-containing	20.1365
scaffold_10:1100954-1104187	ankyrin-1 p16157	6.09245
scaffold_10:1116064-1118832	hypothetical protein	6.216
scaffold_10:585226-590782	ankyrin repeat-containing	10.9309
scaffold_10:93944-99660	atp-dependent rna helicase ded1	24.9381
scaffold_10:990891-994400	nacht-ank domain protein transcript variant partial	4.72352
scaffold_110:225044-229978	nacht-ank domain protein transcript variant partial	26.3327
scaffold_111:172602-178409	nacht-ank domain protein transcript variant partial	15.3518
scaffold_116:264176-265685	gag-pol identical	23.7004
scaffold_116:321217-321329	hypothetical protein M438DRAFT_32843, partial	106.767
scaffold_116:34475-38079	lipase	12.5333
scaffold_118:337358-339417	maltose permease	13.6269
scaffold_11:128633-132177	Similar to hypothetical protein	7.74597
scaffold_11:614527-617358	nacht-ank domain protein transcript variant partial	4.03344
scaffold_120:110760-117047	sad1 unc domain protein	17.2881
scaffold_120:72679-77046	nad-dependent histone deacetylase sir2	7.09783
scaffold_126:157366-162301	nacht-ank domain protein transcript variant partial	11.5616
scaffold_127:36587-43521	ankyrin repeat protein	8.14137
scaffold_12:789528-791824	cysteine mitochondrial	36.0835
scaffold_12:882009-885085	bzip transcription factor	26.5006
scaffold_131:79024-84251	ankyrin repeat-containing	37.9764
scaffold_135:143484-147859	ankyrin repeat-containing	12.2997
scaffold_135:148483-149982	ankyrin repeat-containing	5.52982
scaffold_135:99402-101438	ankyrin repeat protein	9.41111
scaffold_138:72103-75326	reverse transcriptase-like protein	17.1997
scaffold_138:86763-90032	ankyrin repeat-containing	4.5153
scaffold_145:182274-187861	ankyrin-1 p16157	10.9778
scaffold_145:277227-282002	adenine nucleotide alpha hydrolases-like protein	17.7043
scaffold_146:10037-11757	ankyrin repeat-containing protein	13.9471
scaffold_146:34283-37406	protein	5.10723
scaffold_147:178187-180170	hypothetical protein W97_04020	10.9575
scaffold_148:230683-232757	hypothetical protein V493_00539	5.45231
scaffold_14:193781-195546	mip transporter	5.06559
scaffold_14:243252-245312	ankyrin repeat-containing	5.79302
scaffold_14:329097-330936	hypothetical protein CPC735_035660	24.8969
scaffold_14:684857-689303	glycoside hydrolase family 76 protein	12.2156
scaffold_14:837305-840818	hypothetical protein HCBG_06786	26.6658
scaffold_153:44995-46103	zinc finger fyve phd-type protein	46.7329
scaffold_159:73341-75414	ankyrin repeat domain-containing protein partial	7.24743
scaffold_15:960057-963526	pogo transposable	4.46629
scaffold_161:159014-165927	methionyl-trna synthetase	18.7474
scaffold_162:73919-78828	glycosyltransferase family 4 protein	16.3812
scaffold_164:128675-131251	nacht-ank domain protein transcript variant partial	9.2302
scaffold_164:134785-138274	nacht-ank domain protein transcript variant partial	26.2415
scaffold_165:172186-176160	mediator of rna polymerase ii transcription subunit 16	13.349
scaffold_168:30112-31881	hypothetical protein V500_08576	24.8635
scaffold_16:1036640-1038372	dead deah box dna helicase	25.843
scaffold_16:683478-684849	membrane protein	5.16961
scaffold_170:107311-113055	ubiquitin thioesterase partial	25.9585
scaffold_170:72729-75183	ankyrin repeat domain-containing protein 50 q9ulj7	7.46863
scaffold_175:97954-100733	ankyrin repeat protein	20.6795
scaffold_176:10627-17489	hypothetical protein	35.9431
scaffold_176:159457-162609	protein fam86b2 p0c5j1	13.4826
scaffold_17:202139-204225	nacht-ank domain protein transcript variant partial	12.4372
scaffold_17:244294-249053	ankyrin repeat domain-containing protein 50 q9ulj7	4.06507
scaffold_17:803439-806763	ankyrin repeat-containing	17.2307
scaffold_181:123107-127807	sir2 family protein	21.1467
scaffold_183:187707-187880	Similar to hypothetical protein HMPREF1120_07409	5.29222
scaffold_183:95107-99494	Similar to hypothetical protein	4.02412
scaffold_186:177362-181017	small gtpase cdc42	27.301
scaffold_187:44727-46911	conserved hypothetical protein	120.162
scaffold_199:136452-139255	hypothetical protein HCBG_06035	5.61507
scaffold_199:81640-84575	benzoate 4-monooxygenase cytochrome p450	4.68051
scaffold_19:440187-442997	ankyrin repeat-containing	9.67794
scaffold_19:711961-717997	Protein of unknown function	4.33386
scaffold_19:906984-909123	duf1275 domain protein	6.28261
scaffold_1:312720-316421	hypothetical protein V502_09290	12.4566
scaffold_1:316705-320052	hypothetical protein HCBG_06786	30.7687
scaffold_1:324429-326255	pfs domain protein	19.9638
scaffold_1:589913-593811	ankyrin repeat protein nuc-2	12.8917
scaffold_1:593834-594206	ankyrin repeat protein nuc-2	4.97643
scaffold_1:931695-934524	hypothetical protein HCBG_06035	27.1819
scaffold_205:51873-59104	reverse transcriptase	4.08676
scaffold_208:111599-113542	37s ribosomal protein rsm22	12.265
scaffold_209:4355-9139	phospholipid-translocating p-type atpase	14.5153
scaffold_20:589053-593119	ankyrin repeat domain-containing protein 50 q9ulj7	4.25637
scaffold_211:65173-71067	ankyrin repeat-containing	9.90898
scaffold_21:1093170-1096209	hypothetical protein RirG_100590	51.8934
scaffold_21:252806-257111	hypothetical protein V501_05400	17.2538
scaffold_225:33941-36210	zinc finger domain-containing ring-type protein	36.6258
scaffold_227:36223-40522	nacht-ank domain protein transcript variant partial	18.7002
scaffold_227:44956-46804	lipase	4.44434
scaffold_228:109139-112213	cell wall glycosyl hydrolase	28.4468
scaffold_22:273305-276633	ankyrin repeat-containing	5.79392
scaffold_22:317812-321330	ankyrin repeat-containing	10.7372
scaffold_244:89302-90825	target of rapamycin complex 2 subunit bit61 o74547	72.1975
scaffold_24:90285-94071	formate dehydrogenase	18.3956
scaffold_251:68705-70192	laglidadg endonuclease n1 ibberella zeae ph-1 5j053_gibze	8.78462
scaffold_253:55423-58121	genetic interactor of prohibitins mitochondrial e7qkv3	4.79841
scaffold_253:59932-62332	ankyrin repeat-containing	5.33212
scaffold_25:378703-384513	mfs peptide transporter	8.13986
scaffold_25:920938-928490	frequency clock protein	11.1252
scaffold_261:26552-31414	cysteine mitochondrial isoform x2	6.54904
scaffold_261:34393-35745	Protein of unknown function	4.15828
scaffold_261:82255-83384	nad-dependent deacetylase sirtuin-2	5.1724
scaffold_261:84515-87634	trna splicing protein	6.69303
scaffold_266:44576-46437	origin recognition complex subunit 1	7.63913
scaffold_269:81993-87071	Similar to hypothetical protein NECHADRAFT_81850	4.28491
scaffold_272:89062-89555	carbonic anhydrase	10.2985
scaffold_274:44298-46278	3-(3-hydroxy-phenyl)propionate 3-hydroxycinnamic acid hydroxylase	4.01988
scaffold_27:263239-270509	integral membrane protein	11.7437
scaffold_27:786609-789293	chaperone-binding protein	28.9345
scaffold_27:86912-88695	hypothetical protein M437DRAFT_48178, partial	201.075
scaffold_27:88760-89859	cytochrome b pre-mrna-processing protein 6 p07253	10.04
scaffold_27:937641-938430	mss4-like protein	12.1243
scaffold_280:43577-47210	ankyrin repeat domain-containing protein 50 q9ulj7	30.1495
scaffold_283:49257-52146	nacht-ank domain protein transcript variant partial	43.6271
scaffold_284:45535-47362	caspase recruitment domain-containing protein 6 isoform x1	8.16435
scaffold_284:71217-75236	nacht-ank domain protein transcript variant partial	23.7225
scaffold_28:109434-111735	ankyrin repeat-containing	5.36494
scaffold_28:429829-433814	ankyrin repeat domain-containing protein 50 q9ulj7	20.7128
scaffold_29:960217-962272	apses transcription factor xbp1	8.2363
scaffold_2:1271346-1273626	ankyrin repeat-containing	21.6365
scaffold_2:1868212-1874579	hmg box protein	6.53616
scaffold_2:2204007-2207617	nacht-ank domain protein transcript variant partial	20.7804
scaffold_2:531970-536242	nacht-ank domain protein transcript variant partial	5.93897
scaffold_2:891522-892572	tim barrel metal-dependent	12.7286
scaffold_2:930748-930984	ankyrin-1 p16157	4.79958
scaffold_30:629237-631913	hypothetical protein HCBG_06786	19.4256
scaffold_31:397739-399625	f-box domain and ankyrin repeat protein	7.84886
scaffold_31:598942-603311	six-hairpin glycosidase	12.0775
scaffold_31:674150-679116	ankyrin repeat-containing	8.73502
scaffold_31:692592-694610	integral membrane protein	4.9774
scaffold_325:26312-31568	Protein of unknown function	4.07337
scaffold_327:4207-7005	glutamine repeat protein-1	14.5212
scaffold_32:402431-405139	ankyrin repeat-containing	5.22082
scaffold_32:418008-419883	ankyrin repeat-containing	6.36884
scaffold_32:426909-428492	pfs domain protein	4.79062
scaffold_32:508709-510742	kynurenine formamidase-like protein	17.5044
scaffold_32:673190-676450	ankyrin repeat-containing	17.5109
scaffold_32:766447-768211	ankyrin repeat-containing	5.69365
scaffold_32:771115-773543	ankyrin repeat-containing	9.02017
scaffold_33:359658-362147	ankyrin repeat protein	78.9236
scaffold_33:575409-577465	ankyrin repeat-containing	5.65463
scaffold_33:577865-579495	ankyrin repeat-containing	4.23134
scaffold_33:596432-598307	ankyrin repeat-containing	9.80356
scaffold_33:636303-638598	ankyrin repeat-containing	4.29486
scaffold_33:663650-665345	ankyrin repeat-containing	7.13719
scaffold_33:753972-757124	ankyrin repeat domain-containing protein 50 q9ulj7	12.1281
scaffold_34:142840-144370	hypothetical protein V491_05666	12.9905
scaffold_34:174822-176020	hypothetical protein V500_08576	4.16711
scaffold_34:20223-22214	hypothetical protein V491_09048	5.67158
scaffold_34:351792-353385	hypothetical protein V500_08576	24.5378
scaffold_34:480711-481975	Protein of unknown function	36.6975
scaffold_34:514549-518045	ankyrin repeat domain-containing protein 50 q9ulj7	5.52419
scaffold_34:588529-591826	Similar to conserved hypothetical protein	15.5464
scaffold_35:113207-114126	gnat family acetyltransferase nat4	23.3229
scaffold_35:522324-523859	ankyrin repeat-containing	4.58742
scaffold_35:722108-724533	cysteinyl-trna synthetase	6.06624
scaffold_35:820678-822734	geranylgeranyl pyrophosphate synthetase	9.61877
scaffold_36:164300-166740	wd40 repeat-like protein	5.6561
scaffold_37:669693-672798	nacht-ank domain protein transcript variant partial	10.7889
scaffold_37:98406-98973	hit domain-containing protein	8.49891
scaffold_37:99605-104513	atp-dependent rna helicase has1	10.7042
scaffold_38:271878-275133	ankyrin repeat domain-containing protein 50 q9ulj7	5.20424
scaffold_38:368786-370746	replication factor a protein 3	17.4077
scaffold_3:1345683-1350717	ankyrin repeat-containing	6.97632
scaffold_3:1787308-1791717	ankyrin repeat-containing	9.06445
scaffold_3:1842851-1842983	hypothetical protein	9.01653
scaffold_3:233675-239795	nacht-ank domain protein transcript variant partial	59.9715
scaffold_3:292880-296805	ankyrin repeat domain-containing protein 50 q9ulj7	9.18362
scaffold_3:352011-357929	phosphate metabolism protein	21.445
scaffold_3:358486-360274	sir2 family histone deacetylase	35.8659
scaffold_3:99177-105748	uncharacterized protein CPUR_04004	31.7075
scaffold_40:351677-354689	signal sequence receptor alpha subunit	30.9733
scaffold_41:323025-325436	37s ribosomal protein rsm22	4.55456
scaffold_41:363406-365182	ankyrin repeat-containing protein	6.86934
scaffold_41:636785-639347	snf7 family protein	6.85161
scaffold_41:645923-649068	palmitoyltransferase akr1	18.7454
scaffold_41:682975-689308	nacht-ank domain protein transcript variant partial	5.65022
scaffold_42:278172-280845	hypothetical protein	28.109
scaffold_44:262319-264410	Protein of unknown function	16.1739
scaffold_45:94357-97733	ankyrin repeat domain-containing protein 50 q9ulj7	7.37313
scaffold_46:456694-458522	c2h2 finger domain	4.21667
scaffold_46:515784-517363	fatty acid synthase beta subunit dehydratase	4.56993
scaffold_47:452872-454831	Protein of unknown function	23.4127
scaffold_47:511983-514651	nacht-ank domain protein transcript variant partial	72.2921
scaffold_48:69334-70559	limonene- -epoxide hydrolase	49.4115
scaffold_49:480935-483411	hypothetical protein	10.2656
scaffold_49:539571-542282	wd g-beta repeat containing protein	7.68998
scaffold_49:542446-545500	37s ribosomal protein rsm22	20.0349
scaffold_49:575289-580272	cytochrome p450	5.61393
scaffold_49:580331-582527	cytochrome p450	7.00113
scaffold_49:585815-589627	hypothetical protein	13.4571
scaffold_49:626686-633146	xanthine dehydrogenase	9.29259
scaffold_49:693920-697159	conserved hypothetical protein	9.56939
scaffold_4:1037676-1040551	tpr domain protein	8.84256
scaffold_4:1267043-1271335	ankyrin repeat protein	5.41942
scaffold_4:1327155-1330127	ankyrin repeat protein	5.2414
scaffold_4:1627259-1630286	ankyrin repeat domain-containing protein 50 q9ulj7	6.6014
scaffold_4:1694187-1696633	ankyrin repeat-containing	4.82276
scaffold_4:45828-47728	oleate-activated transcription factor 1	5.62944
scaffold_50:223242-227329	f-box domain-containing protein	8.61407
scaffold_50:338989-341146	Similar to hypothetical protein MYCGRDRAFT_104020	8.65871
scaffold_50:373612-375646	ankyrin repeat-containing	6.59126
scaffold_50:72116-72820	nacht and ankyrin domain protein	4.90638
scaffold_51:359553-364009	ubiquitin c-terminal hydrolase	61.7137
scaffold_52:326278-327307	dna-directed rna polymerase i subunit rpa12	16.5381
scaffold_52:557765-561614	hypothetical protein	70.3576
scaffold_53:403678-406853	ankyrin repeat-containing	9.01264
scaffold_55:572795-574705	hypothetical protein CPC735_035660	19.8588
scaffold_55:77113-78554	60s ribosomal protein l39	90.6489
scaffold_58:219631-223926	nacht-ank domain protein transcript variant partial	11.1596
scaffold_58:239566-239753	hypothetical protein	18.9444
scaffold_58:269516-271832	nacht-ank domain protein transcript variant partial	51.9868
scaffold_58:28855-30744	ankyrin repeat domain-containing protein 50 q9ulj7	5.95785
scaffold_5:1100483-1101924	hypothetical protein V491_09048	44.201
scaffold_5:1108010-1113068	protein	16.1736
scaffold_5:901729-903456	Protein of unknown function	6.77325
scaffold_5:965063-969878	37s ribosomal protein rsm22	17.5125
scaffold_60:120349-123554	maltose permease	12.1759
scaffold_60:124106-126160	set domain and mynd-type zinc finger protein 6 o94256	4.7441
scaffold_60:147667-150003	hypothetical protein GLAREA_03777	4.12823
scaffold_60:87286-90833	dead deah box dna helicase	46.7364
scaffold_62:369289-372263	ankyrin repeat-containing	5.4042
scaffold_62:474822-475430	cytochrome p450	4.41276
scaffold_65:192237-196766	hypothetical protein	135.47
scaffold_66:31178-34658	kinesin light chain	12.9137
scaffold_67:96852-98288	Similar to hypothetical protein LEMA_P080600.1	9.3343
scaffold_68:274369-279154	ankyrin repeat-containing	20.4251
scaffold_68:359442-360894	mediator of rna polymerase ii transcription subunit 22 q6c265	23.2508
scaffold_69:448395-456238	ankyrin repeat protein	5.0449
scaffold_69:504351-508478	ankyrin repeat-containing	7.68821
scaffold_69:510687-514271	hypothetical protein	17.1387
scaffold_69:516976-524471	ankyrin repeat protein	6.71105
scaffold_6:1344690-1348856	hypothetical protein	21.4562
scaffold_6:1456220-1459669	ankyrin repeat-containing	4.42928
scaffold_6:1520249-1522207	ankyrin repeat-containing	87.4965
scaffold_6:504791-508059	sam binding motif containing protein	7.72871
scaffold_6:795520-798972	ankyrin repeat domain-containing protein 50 q9ulj7	29.6598
scaffold_71:414337-420346	ankyrin repeat-containing	6.36964
scaffold_71:471375-478410	37s ribosomal protein rsm22	31.34
scaffold_71:49153-51064	dde family endonuclease	5.62794
scaffold_72:346483-349886	sec1 family superfamily	21.4158
scaffold_72:401208-402604	polyketide cyclase dehydrase and lipid transporter	10.5436
scaffold_75:195709-198866	ankyrin repeat-containing	22.8774
scaffold_75:201896-205517	ankyrin repeat domain-containing protein 50 q9ulj7	29.633
scaffold_75:218650-222667	hypothetical protein	18.6994
scaffold_75:228625-232036	ankyrin repeat-containing	13.4063
scaffold_75:238760-242410	ankyrin repeat-containing	16.8894
scaffold_75:447879-452792	hypothetical protein V502_01228	7.22071
scaffold_79:256042-260597	ankyrin repeat protein	7.06739
scaffold_79:34275-40901	nacht-ank domain protein transcript variant partial	15.5582
scaffold_79:344141-351514	ankyrin repeat protein	4.04515
scaffold_79:42612-46202	ankyrin repeat domain-containing protein 50 q9ulj7	12.7014
scaffold_7:1238731-1239830	protein required for cell viability rrp17	6.62173
scaffold_7:494553-496766	ankyrin repeat-containing	11.6575
scaffold_7:539842-541737	hypothetical protein V490_07450	11.3706
scaffold_7:712517-718425	ankyrin repeat-containing	9.50205
scaffold_84:229614-234897	nad-dependent histone deacetylase sir2	5.66353
scaffold_84:289557-293998	pre-mrna splicing factor clf1 protein	5.41351
scaffold_84:461795-467500	nacht-ank domain protein transcript variant partial	7.42094
scaffold_85:221529-225294	ankyrin repeat protein	6.45805
scaffold_85:457021-458812	nacht-ank domain protein transcript variant partial	4.36003
scaffold_86:141498-144264	atp dependent rna helicase	10.0017
scaffold_86:144304-146573	protein hob3	46.5662
scaffold_87:142709-146925	ankyrin repeat protein	10.2235
scaffold_87:190211-192898	ankyrin repeat-containing	4.34517
scaffold_87:195662-198362	ankyrin repeat-containing	6.2687
scaffold_8:123758-129850	kelch repeat protein	14.2168
scaffold_8:414010-414506	Similar to Uncharacterized protein YLR063W; acc. no. Q12291	5.71354
scaffold_8:627297-630447	hypothetical protein RirG_100590	46.9402
scaffold_90:398611-400297	malate dehydrogenase	27.0507
scaffold_92:224968-227686	hypothetical protein V497_03852	6.29087
scaffold_94:109349-115840	predicted protein	31.1583
scaffold_94:252312-256135	carboxypeptidase	5.64175
scaffold_94:292328-293593	nadh dehydrogenase 1 alpha	4.60882
scaffold_98:266247-267670	cbp4 domain-containing protein	4.82392
scaffold_98:365002-366373	proline-rich protein	19.5063
scaffold_98:377847-380798	mitochondrial inner membrane magnesium transporter mrs2	15.44
scaffold_9:1311085-1316280	nuclear pore complex subunit nup133	4.03975
scaffold_9:935628-935838	nacht and ankyrin domain protein	7.66268
scaffold_9:938415-942097	ankyrin repeat-containing	8.69981

## Sheet: FLM
Locus	Description	FLM_FPKM
scaffold_100:33360-37516	ankyrin repeat-containing	4.58404
scaffold_100:63958-70667	ankyrin repeat-containing	8.01046
scaffold_103:221972-226122	ankyrin repeat-containing	7.91603
scaffold_103:232965-237541	ankyrin repeat domain-containing protein 50 q9ulj7	9.06717
scaffold_105:177150-180673	ankyrin repeat-containing	5.50274
scaffold_105:316844-320573	hypothetical protein	8.349
scaffold_106:203600-208782	atp dependent rna helicase	4.5005
scaffold_106:261381-263547	binding domain-containing protein	4.23728
scaffold_106:291213-296242	nacht-ank domain protein transcript variant partial	8.50939
scaffold_107:285829-289720	tpr and ankyrin repeat-containing protein 1 q8bv79	9.01962
scaffold_10:1100954-1104187	ankyrin-1 p16157	4.44789
scaffold_10:691748-694091	kelch repeat protein	13.8839
scaffold_10:699592-702064	galactose central	5.45812
scaffold_10:867413-869281	hypothetical protein	18.2914
scaffold_10:93944-99660	atp-dependent rna helicase ded1	68.2196
scaffold_10:995219-998011	nacht-ank domain protein transcript variant partial	5.61153
scaffold_110:225044-229978	nacht-ank domain protein transcript variant partial	54.8294
scaffold_110:39099-42024	nacht-ank domain protein transcript variant partial	20.688
scaffold_111:172602-178409	nacht-ank domain protein transcript variant partial	42.8466
scaffold_116:264176-265685	gag-pol identical	15.7653
scaffold_116:34475-38079	lipase	6.91347
scaffold_118:337358-339417	maltose permease	11.6971
scaffold_11:580882-583131	hypothetical protein UCRNP2_6604	29.3352
scaffold_11:614527-617358	nacht-ank domain protein transcript variant partial	9.93269
scaffold_11:872798-875348	alpha beta-hydrolase	6.43381
scaffold_120:110760-117047	sad1 unc domain protein	9.23298
scaffold_121:53896-56899	nacht-ank domain protein transcript variant partial	29.5656
scaffold_121:58248-62265	nacht-ank domain protein transcript variant partial	104.223
scaffold_121:97253-104013	nacht-ank domain protein transcript variant partial	105.369
scaffold_126:157366-162301	nacht-ank domain protein transcript variant partial	32.2699
scaffold_126:167182-168001	c2h2 type zinc finger domain protein	32.4666
scaffold_126:172020-172770	hypothetical protein LEMA_P000830.1	71.0952
scaffold_126:193401-199894	ankyrin repeat domain-containing protein 50 q9ulj7	8.01604
scaffold_126:82750-83562	c2h2 finger domain	44.678
scaffold_127:206457-209220	ankyrin repeat-containing	7.01842
scaffold_127:292793-296049	ankyrin repeat-containing	4.44372
scaffold_127:36587-43521	ankyrin repeat protein	16.5795
scaffold_128:281115-287220	nacht-ank domain protein transcript variant partial	20.3481
scaffold_12:789528-791824	cysteine mitochondrial	32.3377
scaffold_12:882009-885085	bzip transcription factor	45.0023
scaffold_131:79024-84251	ankyrin repeat-containing	11.9041
scaffold_133:299032-300871	hypothetical protein V497_03852	4.93019
scaffold_134:48869-49847	Similar to hypothetical protein GLRG_04280	4.8914
scaffold_135:143484-147859	ankyrin repeat-containing	15.9416
scaffold_138:233635-234718	hypothetical protein	38.8359
scaffold_138:24097-26950	nacht-ank domain protein transcript variant partial	20.6272
scaffold_138:72103-75326	reverse transcriptase-like protein	15.8177
scaffold_138:86763-90032	ankyrin repeat-containing	12.0839
scaffold_13:146760-148249	allergenic cerato-platanin asp f13	237.636
scaffold_13:200156-203915	ankyrin repeat domain-containing protein 50 q9ulj7	8.58154
scaffold_13:434797-436575	required for hyphal anastomosis protein	6.03106
scaffold_140:120314-123872	ankyrin-1 p16157	5.44104
scaffold_143:60851-62244	phage infection protein	4.39574
scaffold_145:108071-112297	ankyrin repeat domain-containing protein 50 q9ulj7	16.6613
scaffold_145:182274-187861	ankyrin-1 p16157	6.94633
scaffold_145:277227-282002	adenine nucleotide alpha hydrolases-like protein	43.6115
scaffold_146:10037-11757	ankyrin repeat-containing protein	6.26164
scaffold_147:178187-180170	hypothetical protein W97_04020	5.30279
scaffold_148:13027-15105	ebp domain	6.39645
scaffold_148:197286-203629	nacht-ank domain protein transcript variant partial	35.1968
scaffold_148:230683-232757	hypothetical protein V493_00539	8.57178
scaffold_148:64690-66874	ankyrin repeat domain-containing protein 50 q9ulj7	10.6231
scaffold_14:193781-195546	mip transporter	4.53913
scaffold_14:243252-245312	ankyrin repeat-containing	9.051
scaffold_14:329097-330936	hypothetical protein CPC735_035660	7.14081
scaffold_14:684857-689303	glycoside hydrolase family 76 protein	12.8651
scaffold_14:837305-840818	hypothetical protein HCBG_06786	16.0123
scaffold_153:44995-46103	zinc finger fyve phd-type protein	6.82271
scaffold_159:73341-75414	ankyrin repeat domain-containing protein partial	6.86234
scaffold_15:1092612-1095241	glycosyltransferase family 4 protein	9.93556
scaffold_15:1156549-1161386	ankyrin repeat-containing	7.3685
scaffold_161:159014-165927	methionyl-trna synthetase	13.3183
scaffold_164:128675-131251	nacht-ank domain protein transcript variant partial	11.8495
scaffold_164:134785-138274	nacht-ank domain protein transcript variant partial	69.3374
scaffold_164:169023-170521	mfs general substrate transporter	5.01732
scaffold_165:172186-176160	mediator of rna polymerase ii transcription subunit 16	6.76907
scaffold_168:30112-31881	hypothetical protein V500_08576	24.9406
scaffold_16:1036640-1038372	dead deah box dna helicase	7.41635
scaffold_16:405302-409083	cell wall anchored protein	20.974
scaffold_170:72729-75183	ankyrin repeat domain-containing protein 50 q9ulj7	4.11434
scaffold_171:110565-114881	adenine nucleotide alpha hydrolases-like protein	4.16334
scaffold_175:97954-100733	ankyrin repeat protein	47.9301
scaffold_176:10627-17489	hypothetical protein	11.0565
scaffold_176:148089-149523	exonuclease	8.04434
scaffold_17:202139-204225	nacht-ank domain protein transcript variant partial	4.52055
scaffold_17:244294-249053	ankyrin repeat domain-containing protein 50 q9ulj7	4.895
scaffold_17:30388-34392	hypothetical protein	4.59213
scaffold_17:477026-480619	tpr and ankyrin repeat-containing protein 1	6.9359
scaffold_17:496593-498363	Similar to hypothetical protein FG02895.1	15.6696
scaffold_17:498568-499711	conserved hypothetical protein	11.22
scaffold_17:739353-740510	dihydro-8-oxoguanine triphosphatase	4.97346
scaffold_17:803439-806763	ankyrin repeat-containing	4.05363
scaffold_186:177362-181017	small gtpase cdc42	45.7542
scaffold_187:148861-154303	duf221 domain-containing protein	13.6029
scaffold_187:44727-46911	conserved hypothetical protein	124.145
scaffold_198:58683-60147	ankyrin repeat protein	12.5031
scaffold_199:136452-139255	hypothetical protein HCBG_06035	8.58272
scaffold_199:14436-16145	metalloprotease protein	10.52
scaffold_199:81640-84575	benzoate 4-monooxygenase cytochrome p450	5.28519
scaffold_19:659324-662652	ankyrin repeat	7.11218
scaffold_1:1967054-1969952	Similar to similar to An06g00150	8.93231
scaffold_1:312720-316421	hypothetical protein V502_09290	4.26187
scaffold_1:324429-326255	pfs domain protein	17.5308
scaffold_1:589913-593811	ankyrin repeat protein nuc-2	5.00141
scaffold_1:931695-934524	hypothetical protein HCBG_06035	21.0659
scaffold_203:41173-42991	2 -cyclic-nucleotide 3 -phosphodiesterase	9.64058
scaffold_209:4355-9139	phospholipid-translocating p-type atpase	16.3016
scaffold_209:72509-75326	hypothetical protein	14.4352
scaffold_20:574938-577035	hypothetical protein	6.75119
scaffold_211:117417-118463	uncharacterized protein LOC100277536	6.78494
scaffold_211:65173-71067	ankyrin repeat-containing	15.2264
scaffold_215:77543-81499	hypothetical protein	4.11646
scaffold_21:1083696-1085610	c2h2 type zinc finger domain protein	4.92245
scaffold_21:1093170-1096209	hypothetical protein RirG_100590	105.464
scaffold_21:252806-257111	hypothetical protein V501_05400	34.566
scaffold_21:360203-362662	transcriptional activator xlnr	7.8836
scaffold_225:33941-36210	zinc finger domain-containing ring-type protein	17.5942
scaffold_227:36223-40522	nacht-ank domain protein transcript variant partial	46.6699
scaffold_228:109139-112213	cell wall glycosyl hydrolase	202.117
scaffold_22:317812-321330	ankyrin repeat-containing	7.66831
scaffold_22:333570-337867	ankyrin repeat-containing	12.4541
scaffold_22:344389-346571	Protein of unknown function	8.47784
scaffold_231:65245-68588	ankyrin repeat-containing	5.64497
scaffold_244:89302-90825	target of rapamycin complex 2 subunit bit61 o74547	7.64921
scaffold_24:501431-505515	ankyrin repeat	39.1873
scaffold_24:90285-94071	formate dehydrogenase	5.62453
scaffold_259:14737-16968	retrovirus-related pol polyprotein from transposon tnt 1-94	5.39117
scaffold_25:670252-672048	ring finger protein	116.523
scaffold_25:902960-903948	gpi anchored cell wall protein	13.6059
scaffold_261:26552-31414	cysteine mitochondrial isoform x2	4.43254
scaffold_27:263239-270509	integral membrane protein	6.88897
scaffold_27:596994-597132	rta1 domain	14.011
scaffold_27:786609-789293	chaperone-binding protein	44.1822
scaffold_27:86912-88695	hypothetical protein M437DRAFT_48178, partial	175.885
scaffold_27:88760-89859	cytochrome b pre-mrna-processing protein 6 p07253	6.56477
scaffold_280:43577-47210	ankyrin repeat domain-containing protein 50 q9ulj7	24.3269
scaffold_281:17766-21348	hypothetical protein	4.76894
scaffold_283:49257-52146	nacht-ank domain protein transcript variant partial	16.7633
scaffold_284:45535-47362	caspase recruitment domain-containing protein 6 isoform x1	12.0459
scaffold_284:53309-56100	nacht-ank domain protein transcript variant partial	13.4228
scaffold_284:71217-75236	nacht-ank domain protein transcript variant partial	15.4444
scaffold_289:27483-29590	rho-type gtpase-activating protein 4	8.2886
scaffold_28:101840-106913	ankyrin repeat-containing	35.2273
scaffold_28:429829-433814	ankyrin repeat domain-containing protein 50 q9ulj7	17.2385
scaffold_28:467266-469058	hypothetical protein	6.76009
scaffold_28:537386-541304	ankyrin repeat-containing	9.27309
scaffold_28:661407-665429	ankyrin repeat-containing	9.04842
scaffold_28:724054-727848	ankyrin repeat domain-containing protein 50 q9ulj7	16.9259
scaffold_28:861780-864304	ankyrin repeat-containing	29.8344
scaffold_296:8338-8490	hypothetical protein	5.249
scaffold_29:62703-66054	nacht-ank domain protein transcript variant partial	19.2396
scaffold_29:960217-962272	apses transcription factor xbp1	5.60602
scaffold_2:1271346-1273626	ankyrin repeat-containing	11.0151
scaffold_2:1505977-1507043	hypothetical protein COCCADRAFT_2536	7.99403
scaffold_2:2204007-2207617	nacht-ank domain protein transcript variant partial	23.9524
scaffold_2:401022-403349	rna polymerase ii transcriptional	7.60818
scaffold_2:891522-892572	tim barrel metal-dependent	10.0327
scaffold_30:629237-631913	hypothetical protein HCBG_06786	4.33726
scaffold_30:632168-636185	ankyrin repeat-containing	4.2837
scaffold_31:397739-399625	f-box domain and ankyrin repeat protein	8.33818
scaffold_31:674150-679116	ankyrin repeat-containing	4.54604
scaffold_325:26312-31568	Protein of unknown function	14.909
scaffold_327:4207-7005	glutamine repeat protein-1	11.3736
scaffold_32:402431-405139	ankyrin repeat-containing	5.42777
scaffold_32:446136-449573	ankyrin repeat-containing	4.33491
scaffold_32:514044-516865	nacht-ank domain protein transcript variant partial	6.08576
scaffold_32:673190-676450	ankyrin repeat-containing	6.44858
scaffold_32:759093-760983	ankyrin repeat-containing	4.06234
scaffold_32:771115-773543	ankyrin repeat-containing	8.58184
scaffold_333:25723-25867	hypothetical protein	6.45723
scaffold_33:359658-362147	ankyrin repeat protein	31.3884
scaffold_33:577865-579495	ankyrin repeat-containing	7.62121
scaffold_33:586732-588595	ankyrin repeat-containing	5.15497
scaffold_33:596432-598307	ankyrin repeat-containing	25.3442
scaffold_33:603290-607028	ankyrin repeat-containing	4.33971
scaffold_33:608419-611579	ankyrin repeat-containing	4.00663
scaffold_33:647698-650165	ankyrin repeat-containing	4.52593
scaffold_33:668007-670019	ankyrin repeat-containing	6.89428
scaffold_33:753972-757124	ankyrin repeat domain-containing protein 50 q9ulj7	7.70673
scaffold_34:351792-353385	hypothetical protein V500_08576	5.3139
scaffold_34:480711-481975	Protein of unknown function	13.0133
scaffold_34:588529-591826	Similar to conserved hypothetical protein	28.0667
scaffold_34:634143-634520	hypothetical protein UCREL1_2586	5.91798
scaffold_34:634632-635477	archaeal flagellin n-terminal-like domain-containing protein	10.4241
scaffold_35:113207-114126	gnat family acetyltransferase nat4	4.45985
scaffold_35:317869-318000	predicted protein	7.91725
scaffold_35:522324-523859	ankyrin repeat-containing	24.2547
scaffold_35:820678-822734	geranylgeranyl pyrophosphate synthetase	104.756
scaffold_36:54381-58415	ankyrin repeat protein	10.0759
scaffold_37:138451-144114	nacht-ank domain protein transcript variant partial	17.816
scaffold_37:461142-467843	nacht-ank domain protein transcript variant partial	9.56273
scaffold_37:98406-98973	hit domain-containing protein	8.05338
scaffold_37:99605-104513	atp-dependent rna helicase has1	8.54058
scaffold_38:368786-370746	replication factor a protein 3	20.7923
scaffold_39:650867-655002	ankyrin unc44	6.55003
scaffold_3:1629153-1633420	ankyrin repeat domain-containing protein 50 q9ulj7	4.73203
scaffold_3:1842851-1842983	hypothetical protein	14.8238
scaffold_3:184613-187084	leucyl-trna synthetase	4.20722
scaffold_3:233675-239795	nacht-ank domain protein transcript variant partial	59.5016
scaffold_3:352011-357929	phosphate metabolism protein	12.8879
scaffold_3:358486-360274	sir2 family histone deacetylase	9.1008
scaffold_3:603861-604813	tubulin binding cofactor a	17.0113
scaffold_40:351677-354689	signal sequence receptor alpha subunit	9.91856
scaffold_40:606103-612804	proline-rich protein	7.71038
scaffold_40:74268-77127	pfs domain-containing protein	10.3472
scaffold_41:636785-639347	snf7 family protein	19.468
scaffold_41:645923-649068	palmitoyltransferase akr1	9.83099
scaffold_41:682975-689308	nacht-ank domain protein transcript variant partial	8.95457
scaffold_41:690409-694354	ankyrin repeat protein	4.31019
scaffold_42:278172-280845	hypothetical protein	23.2865
scaffold_44:262319-264410	Protein of unknown function	10.8486
scaffold_45:606394-609457	hypothetical protein HMPREF1120_06021	17.7263
scaffold_45:7380-10978	nacht-ank domain protein transcript variant partial	10.877
scaffold_45:94357-97733	ankyrin repeat domain-containing protein 50 q9ulj7	4.10019
scaffold_46:456694-458522	c2h2 finger domain	10.0091
scaffold_47:511983-514651	nacht-ank domain protein transcript variant partial	13.9569
scaffold_48:352128-355291	carbonic anhydrase	106.228
scaffold_48:69334-70559	limonene- -epoxide hydrolase	5.33692
scaffold_48:705769-708204	at hook domain-containing protein	6.67255
scaffold_49:306797-308956	ankyrin repeat-containing protein	70.5494
scaffold_49:351529-353140	extracellular protein	4.18809
scaffold_49:480935-483411	hypothetical protein	4.75778
scaffold_49:542446-545500	37s ribosomal protein rsm22	13.3206
scaffold_49:626686-633146	xanthine dehydrogenase	20.6982
scaffold_4:1031350-1033981	tpr domain protein	5.89738
scaffold_4:1037676-1040551	tpr domain protein	4.67906
scaffold_4:1091853-1095971	tfp pilus assembly protein	5.65385
scaffold_4:1327155-1330127	ankyrin repeat protein	6.91813
scaffold_4:1680444-1681465	ankyrin-1 p16157	5.33616
scaffold_4:1707259-1710401	ankyrin repeat domain-containing protein 50 q9ulj7	7.09928
scaffold_4:1713311-1716431	ankyrin repeat domain-containing protein 50 q9ulj7	5.04893
scaffold_4:178402-182360	tfp pilus assembly protein	4.33537
scaffold_4:351887-355496	tfp pilus assembly protein	10.4089
scaffold_4:379030-382387	tfp pilus assembly protein	7.27297
scaffold_4:452737-456004	tfp pilus assembly protein	5.16042
scaffold_4:714811-720100	ankyrin repeat-containing	13.9673
scaffold_50:140048-142434	integral membrane protein	7.74009
scaffold_50:338989-341146	Similar to hypothetical protein MYCGRDRAFT_104020	5.68841
scaffold_50:578145-581947	Similar to hypothetical protein MYCTH_2079474	5.47745
scaffold_51:228185-234347	nacht-ank domain protein transcript variant partial	38.9374
scaffold_51:249426-250529	nacht-ank domain protein transcript variant partial	5.91097
scaffold_51:359553-364009	ubiquitin c-terminal hydrolase	35.5109
scaffold_51:40269-45418	nacht-ank domain protein transcript variant partial	6.42458
scaffold_52:326278-327307	dna-directed rna polymerase i subunit rpa12	23.2631
scaffold_52:557765-561614	hypothetical protein	11.4889
scaffold_53:180701-186665	nacht-ank domain protein transcript variant partial	9.01987
scaffold_53:403678-406853	ankyrin repeat-containing	4.74168
scaffold_53:670239-675671	alpha beta-hydrolase	4.06873
scaffold_55:303426-305045	ankyrin repeat	11.4122
scaffold_55:572795-574705	hypothetical protein CPC735_035660	4.93398
scaffold_55:77113-78554	60s ribosomal protein l39	51.0545
scaffold_58:219631-223926	nacht-ank domain protein transcript variant partial	22.9705
scaffold_58:269516-271832	nacht-ank domain protein transcript variant partial	35.2776
scaffold_5:1100483-1101924	hypothetical protein V491_09048	14.1834
scaffold_5:1108010-1113068	protein	10.5774
scaffold_5:13273-15180	hypothetical protein V500_08576	11.4185
scaffold_60:87286-90833	dead deah box dna helicase	26.975
scaffold_61:253773-255080	ureidoglycolate hydrolase	17.2406
scaffold_62:334235-338599	ankyrin repeat-containing	6.89261
scaffold_62:350406-352179	ankyrin repeat-containing	9.9469
scaffold_62:474822-475430	cytochrome p450	5.05578
scaffold_63:93371-96029	cell division control protein cdc6	4.89765
scaffold_65:192237-196766	hypothetical protein	68.2378
scaffold_65:359687-366241	c6 zinc finger domain containing protein	11.4501
scaffold_67:158359-161297	hypothetical protein BofuT4_P012510.1	9.77125
scaffold_68:274369-279154	ankyrin repeat-containing	49.793
scaffold_68:359442-360894	mediator of rna polymerase ii transcription subunit 22 q6c265	27.6302
scaffold_69:510687-514271	hypothetical protein	9.89703
scaffold_69:536047-537497	hypothetical protein	4.51583
scaffold_6:1344690-1348856	hypothetical protein	67.1098
scaffold_6:1456220-1459669	ankyrin repeat-containing	10.0559
scaffold_6:1520249-1522207	ankyrin repeat-containing	9.44659
scaffold_6:632801-635396	ankyrin repeat domain-containing protein 50 q9ulj7	30.7219
scaffold_6:795520-798972	ankyrin repeat domain-containing protein 50 q9ulj7	29.378
scaffold_6:824190-826925	ankyrin repeat domain-containing protein 50 q9ulj7	5.69122
scaffold_6:984872-987540	hypothetical protein	18.192
scaffold_71:266286-272572	nacht-ank domain protein transcript variant partial	19.1252
scaffold_71:283055-286074	nacht-ank domain protein transcript variant partial	8.61734
scaffold_71:296047-298247	nacht-ank domain protein transcript variant partial	17.3191
scaffold_71:401605-404429	nacht-ank domain protein transcript variant partial	18.5107
scaffold_71:414337-420346	ankyrin repeat-containing	23.1334
scaffold_71:471375-478410	37s ribosomal protein rsm22	6.27164
scaffold_71:497968-500228	ankyrin repeat protein	36.1197
scaffold_72:346483-349886	sec1 family superfamily	55.2941
scaffold_72:381701-385026	wd repeat protein	5.13244
scaffold_72:401208-402604	polyketide cyclase dehydrase and lipid transporter	6.74752
scaffold_75:218650-222667	hypothetical protein	4.67503
scaffold_75:447879-452792	hypothetical protein V502_01228	7.10121
scaffold_75:461403-464555	ankyrin repeat protein	41.1397
scaffold_77:93495-94891	hypothetical protein	15.2885
scaffold_78:251297-256806	ankyrin repeat-containing	13.59
scaffold_79:34275-40901	nacht-ank domain protein transcript variant partial	16.7303
scaffold_79:344141-351514	ankyrin repeat protein	5.71254
scaffold_79:42612-46202	ankyrin repeat domain-containing protein 50 q9ulj7	8.44979
scaffold_7:1238731-1239830	protein required for cell viability rrp17	8.63836
scaffold_7:539842-541737	hypothetical protein V490_07450	8.58641
scaffold_81:346250-350243	ankyrin repeat-containing	5.17317
scaffold_81:356946-359997	ankyrin repeat-containing	6.02839
scaffold_84:229614-234897	nad-dependent histone deacetylase sir2	8.37166
scaffold_84:307284-311144	glutathione transferase	12.6624
scaffold_84:461795-467500	nacht-ank domain protein transcript variant partial	14.0462
scaffold_85:85944-89210	ankyrin repeat domain-containing protein 50 q9ulj7	5.51157
scaffold_85:99004-103769	ankyrin repeat domain-containing protein 50 q9ulj7	4.52346
scaffold_86:141498-144264	atp dependent rna helicase	5.73425
scaffold_86:144304-146573	protein hob3	52.6449
scaffold_86:147387-149962	likely mitochondrial tyrosyl-trna synthetase	4.44034
scaffold_87:142709-146925	ankyrin repeat protein	31.7253
scaffold_87:303580-306048	calpain-like protein	8.17266
scaffold_88:282467-288626	kelch repeat protein	19.2465
scaffold_89:411234-412479	histidine acid protein	10.4371
scaffold_89:54450-56327	dj-1 family protein	4.45632
scaffold_8:123758-129850	kelch repeat protein	5.24888
scaffold_8:627297-630447	hypothetical protein RirG_100590	106.853
scaffold_90:313806-318738	methionyl-trna synthetase	6.00381
scaffold_90:426990-431613	nacht-ank domain protein transcript variant partial	22.3435
scaffold_94:109349-115840	predicted protein	9.87232
scaffold_94:292328-293593	nadh dehydrogenase 1 alpha	11.0418
scaffold_94:42893-44734	thioesterase family protein	15.1208
scaffold_96:201913-204476	ankyrin repeat-containing	4.73998
scaffold_96:270651-272692	telomere maintenance protein	4.06657
scaffold_97:306452-312096	ankyrin repeat protein	4.31584
scaffold_98:266247-267670	cbp4 domain-containing protein	4.61576
scaffold_98:365002-366373	proline-rich protein	23.7238
scaffold_98:377847-380798	mitochondrial inner membrane magnesium transporter mrs2	23.5679
scaffold_9:1311085-1316280	nuclear pore complex subunit nup133	4.13382
scaffold_9:516689-518950	cytochrome p450	4.36253
scaffold_9:568295-568778	mitochondrial import inner membrane translocase subunit tim-17	6.7526
scaffold_9:935628-935838	nacht and ankyrin domain protein	4.37312

## Sheet: 5-aza treated
Locus	Description	5-aza treated_FPKM
scaffold_100:51953-55896	ankyrin repeat domain-containing protein 50 q9ulj7	5.154
scaffold_100:63958-70667	ankyrin repeat-containing	10.8599
scaffold_100:89848-92148	Similar to hypothetical protein AOL_s00215g841	11.7119
scaffold_103:221972-226122	ankyrin repeat-containing	6.06144
scaffold_103:232965-237541	ankyrin repeat domain-containing protein 50 q9ulj7	7.80418
scaffold_104:334038-336968	ankyrin repeat-containing protein	16.8749
scaffold_104:41858-44683	ankyrin repeat-containing	5.90448
scaffold_105:177150-180673	ankyrin repeat-containing	15.408
scaffold_105:316844-320573	hypothetical protein	9.42489
scaffold_106:203600-208782	atp dependent rna helicase	7.7835
scaffold_106:261381-263547	binding domain-containing protein	11.9028
scaffold_106:291213-296242	nacht-ank domain protein transcript variant partial	6.63419
scaffold_10:1100954-1104187	ankyrin-1 p16157	4.51342
scaffold_10:184574-187623	ankyrin repeat domain-containing protein 50 q9ulj7	5.47877
scaffold_10:417682-421177	tfp pilus assembly protein	4.6346
scaffold_10:867413-869281	hypothetical protein	12.3396
scaffold_10:93944-99660	atp-dependent rna helicase ded1	71.0047
scaffold_10:990891-994400	nacht-ank domain protein transcript variant partial	5.46095
scaffold_110:225044-229978	nacht-ank domain protein transcript variant partial	11.3999
scaffold_111:172602-178409	nacht-ank domain protein transcript variant partial	28.7864
scaffold_115:348093-350110	ubiquitin thiolesterase	5.62837
scaffold_116:34475-38079	lipase	18.1213
scaffold_118:11078-14418	dhs-like nad fad-binding domain-containing protein	5.39036
scaffold_118:337358-339417	maltose permease	14.7117
scaffold_119:206256-208729	nima interactive protein	5.97586
scaffold_11:128633-132177	Similar to hypothetical protein	5.68895
scaffold_11:580882-583131	hypothetical protein UCRNP2_6604	10.8118
scaffold_11:614527-617358	nacht-ank domain protein transcript variant partial	4.77235
scaffold_11:872798-875348	alpha beta-hydrolase	5.63764
scaffold_11:89024-89171	hypothetical protein V502_00257	5.36477
scaffold_120:110760-117047	sad1 unc domain protein	22.51
scaffold_120:199976-203136	patatin phospholipase a2-related protein	4.07679
scaffold_120:72679-77046	nad-dependent histone deacetylase sir2	11.3633
scaffold_121:331846-332051	serine threonine protein	4.22354
scaffold_121:58248-62265	nacht-ank domain protein transcript variant partial	8.77189
scaffold_121:97253-104013	nacht-ank domain protein transcript variant partial	33.5294
scaffold_126:157366-162301	nacht-ank domain protein transcript variant partial	8.00024
scaffold_126:193401-199894	ankyrin repeat domain-containing protein 50 q9ulj7	5.20939
scaffold_127:36587-43521	ankyrin repeat protein	33.5783
scaffold_128:281115-287220	nacht-ank domain protein transcript variant partial	9.09995
scaffold_129:313431-315852	aaa-atpase-like protein	6.65067
scaffold_12:789528-791824	cysteine mitochondrial	66.2463
scaffold_12:882009-885085	bzip transcription factor	17.9339
scaffold_131:79024-84251	ankyrin repeat-containing	33.2763
scaffold_133:299032-300871	hypothetical protein V497_03852	29.9637
scaffold_135:143484-147859	ankyrin repeat-containing	7.43666
scaffold_138:13076-15542	protein kinase-like (pk-like)	4.64394
scaffold_138:179446-180280	hypothetical protein	4.05414
scaffold_138:225289-227183	hypothetical protein	5.66624
scaffold_138:233635-234718	hypothetical protein	15.5235
scaffold_138:24097-26950	nacht-ank domain protein transcript variant partial	7.95003
scaffold_138:72103-75326	reverse transcriptase-like protein	14.5205
scaffold_138:81003-81188	keratin-associated protein 5-4	4.94138
scaffold_138:82621-85840	serine threonine-protein kinase	8.66163
scaffold_138:86763-90032	ankyrin repeat-containing	23.1444
scaffold_139:236435-238201	hypothetical protein V500_08576	6.01932
scaffold_13:146760-148249	allergenic cerato-platanin asp f13	379.02
scaffold_13:200156-203915	ankyrin repeat domain-containing protein 50 q9ulj7	13.022
scaffold_13:262883-266260	ankyrin repeat-containing	5.53267
scaffold_13:291984-293720	ankyrin repeat-containing	4.78999
scaffold_13:294659-295696	set domain-containing protein 5	13.5303
scaffold_13:434797-436575	required for hyphal anastomosis protein	7.6236
scaffold_13:468827-472531	ankyrin repeat-containing	4.93855
scaffold_13:559501-562995	hypothetical protein A1O3_06782	7.30792
scaffold_140:120314-123872	ankyrin-1 p16157	23.0142
scaffold_143:60851-62244	phage infection protein	20.7079
scaffold_145:182274-187861	ankyrin-1 p16157	14.9305
scaffold_145:241908-242630	endo- -beta-glucanase engl1	4.15679
scaffold_145:277227-282002	adenine nucleotide alpha hydrolases-like protein	32.4049
scaffold_146:10037-11757	ankyrin repeat-containing protein	9.73505
scaffold_147:178187-180170	hypothetical protein W97_04020	11.255
scaffold_147:203411-204635	c2h2 finger domain	14.2618
scaffold_148:13027-15105	ebp domain	13.2684
scaffold_148:197286-203629	nacht-ank domain protein transcript variant partial	35.8759
scaffold_148:230683-232757	hypothetical protein V493_00539	27.1269
scaffold_148:236033-239740	transcription factor	23.047
scaffold_148:64690-66874	ankyrin repeat domain-containing protein 50 q9ulj7	8.4722
scaffold_14:178154-180076	hypothetical protein	11.4459
scaffold_14:193781-195546	mip transporter	18.5035
scaffold_14:243252-245312	ankyrin repeat-containing	6.84644
scaffold_14:24798-26453	mpv17 pmp22 protein	5.016
scaffold_14:329097-330936	hypothetical protein CPC735_035660	9.48317
scaffold_14:634620-638131	peptidase aspartic	25.6985
scaffold_14:684857-689303	glycoside hydrolase family 76 protein	19.508
scaffold_14:837305-840818	hypothetical protein HCBG_06786	20.9363
scaffold_153:44995-46103	zinc finger fyve phd-type protein	34.4451
scaffold_154:209248-210636	ribonucleotide reductase inhibitor protein	12.1262
scaffold_157:89747-91455	ankyrin repeat-containing	10.0864
scaffold_159:232405-234318	hypothetical protein	14.7628
scaffold_159:73341-75414	ankyrin repeat domain-containing protein partial	16.968
scaffold_15:1156549-1161386	ankyrin repeat-containing	4.54241
scaffold_15:862887-864071	say domain-containing protein 1 q9npb0	4.41709
scaffold_15:928216-933054	hypothetical protein	5.172
scaffold_15:987946-992319	ankyrin repeat-containing	6.80436
scaffold_160:111816-115249	hypothetical protein RSAG8_07588, partial	5.46632
scaffold_161:159014-165927	methionyl-trna synthetase	24.4613
scaffold_161:3-4384	cell morphogenesis protein pag1	8.02677
scaffold_162:73919-78828	glycosyltransferase family 4 protein	14.6068
scaffold_163:123029-125990	hypothetical protein V500_08576	7.42586
scaffold_164:134785-138274	nacht-ank domain protein transcript variant partial	24.3182
scaffold_165:137556-139472	hypothetical protein	10.5303
scaffold_165:172186-176160	mediator of rna polymerase ii transcription subunit 16	14.6345
scaffold_166:77908-81198	hypothetical protein	6.41881
scaffold_168:30112-31881	hypothetical protein V500_08576	35.3449
scaffold_16:1036640-1038372	dead deah box dna helicase	9.44095
scaffold_16:228289-230817	pgap1-like protein	4.04644
scaffold_16:405302-409083	cell wall anchored protein	4.48524
scaffold_16:683478-684849	membrane protein	6.63647
scaffold_16:737365-739961	integral membrane protein	30.9516
scaffold_16:979882-982612	kinesin light chain	4.92545
scaffold_170:107311-113055	ubiquitin thioesterase partial	8.93047
scaffold_170:72729-75183	ankyrin repeat domain-containing protein 50 q9ulj7	7.72289
scaffold_175:97954-100733	ankyrin repeat protein	43.9551
scaffold_176:10627-17489	hypothetical protein	21.2776
scaffold_176:148089-149523	exonuclease	15.7377
scaffold_17:202139-204225	nacht-ank domain protein transcript variant partial	14.2295
scaffold_17:244294-249053	ankyrin repeat domain-containing protein 50 q9ulj7	9.44544
scaffold_17:30388-34392	hypothetical protein	10.1453
scaffold_17:739353-740510	dihydro-8-oxoguanine triphosphatase	48.5434
scaffold_17:803439-806763	ankyrin repeat-containing	20.6588
scaffold_183:95107-99494	Similar to hypothetical protein	8.83761
scaffold_186:177362-181017	small gtpase cdc42	37.5455
scaffold_187:148861-154303	duf221 domain-containing protein	16.562
scaffold_187:44727-46911	conserved hypothetical protein	165.408
scaffold_189:125702-126851	duf1903-domain-containing protein	6.20536
scaffold_190:50814-52789	tbpip-like protein	5.90474
scaffold_199:136452-139255	hypothetical protein HCBG_06035	17.7794
scaffold_199:81640-84575	benzoate 4-monooxygenase cytochrome p450	4.41821
scaffold_19:440187-442997	ankyrin repeat-containing	7.56478
scaffold_19:659324-662652	ankyrin repeat	13.9453
scaffold_19:711961-717997	Protein of unknown function	8.12563
scaffold_19:906984-909123	duf1275 domain protein	16.051
scaffold_1:1550063-1552671	hypothetical protein	11.5726
scaffold_1:1931730-1932255	gmc family oxidoreductase	4.75126
scaffold_1:1967054-1969952	Similar to similar to An06g00150	20.5075
scaffold_1:312720-316421	hypothetical protein V502_09290	8.87875
scaffold_1:316705-320052	hypothetical protein HCBG_06786	5.13505
scaffold_1:324429-326255	pfs domain protein	32.0937
scaffold_1:589913-593811	ankyrin repeat protein nuc-2	17.1361
scaffold_1:593834-594206	ankyrin repeat protein nuc-2	9.73644
scaffold_1:931695-934524	hypothetical protein HCBG_06035	24.6324
scaffold_203:41173-42991	2 -cyclic-nucleotide 3 -phosphodiesterase	10.334
scaffold_205:51873-59104	reverse transcriptase	7.49109
scaffold_208:56404-59384	ankyrin repeat-containing	7.92059
scaffold_209:4355-9139	phospholipid-translocating p-type atpase	16.4785
scaffold_211:65173-71067	ankyrin repeat-containing	12.5995
scaffold_211:72224-75645	ankyrin repeat-containing	7.52872
scaffold_212:4553-7160	hypothetical protein	4.82986
scaffold_215:77543-81499	hypothetical protein	11.4366
scaffold_21:1083696-1085610	c2h2 type zinc finger domain protein	10.8751
scaffold_21:1093170-1096209	hypothetical protein RirG_100590	88.191
scaffold_21:252806-257111	hypothetical protein V501_05400	48.0336
scaffold_21:264639-266992	mfs transporter	4.65405
scaffold_21:360203-362662	transcriptional activator xlnr	34.5618
scaffold_225:33941-36210	zinc finger domain-containing ring-type protein	55.4714
scaffold_227:36223-40522	nacht-ank domain protein transcript variant partial	27.6666
scaffold_227:44956-46804	lipase	4.4376
scaffold_228:109139-112213	cell wall glycosyl hydrolase	90.41
scaffold_22:206825-207035	ankyrin repeat-containing protein	5.75178
scaffold_22:317812-321330	ankyrin repeat-containing	4.10118
scaffold_22:333570-337867	ankyrin repeat-containing	7.03988
scaffold_22:344389-346571	Protein of unknown function	9.77315
scaffold_22:352205-355329	cuticle-degrading protease	4.18586
scaffold_232:54603-58006	isoflavone reductase family protein	5.02494
scaffold_244:89302-90825	target of rapamycin complex 2 subunit bit61 o74547	19.1616
scaffold_246:35123-37413	ankyrin repeat protein	16.9894
scaffold_24:235451-237403	hypothetical protein	5.33573
scaffold_24:237593-238666	multiple banded antigen	4.16406
scaffold_24:253434-254439	hypothetical protein	4.92156
scaffold_24:501431-505515	ankyrin repeat	10.8487
scaffold_24:90285-94071	formate dehydrogenase	12.5701
scaffold_253:55423-58121	genetic interactor of prohibitins mitochondrial e7qkv3	7.24871
scaffold_253:59932-62332	ankyrin repeat-containing	4.36115
scaffold_259:14737-16968	retrovirus-related pol polyprotein from transposon tnt 1-94	4.70961
scaffold_25:112372-116165	ankyrin repeat-containing	9.68018
scaffold_25:670252-672048	ring finger protein	4.60957
scaffold_25:920938-928490	frequency clock protein	4.79185
scaffold_261:26552-31414	cysteine mitochondrial isoform x2	5.31932
scaffold_261:34393-35745	Protein of unknown function	8.73605
scaffold_261:80823-82075	protein	11.0994
scaffold_261:84515-87634	trna splicing protein	5.42249
scaffold_269:81993-87071	Similar to hypothetical protein NECHADRAFT_81850	4.43201
scaffold_26:478267-479694	hypothetical protein	4.249
scaffold_26:880636-882628	protein phosphatase	5.3832
scaffold_274:44298-46278	3-(3-hydroxy-phenyl)propionate 3-hydroxycinnamic acid hydroxylase	4.14157
scaffold_27:263239-270509	integral membrane protein	12.9002
scaffold_27:596994-597132	rta1 domain	36.0576
scaffold_27:600040-602556	Protein of unknown function	8.68223
scaffold_27:651538-655716	pak-box p21-rho-binding protein	6.22283
scaffold_27:786609-789293	chaperone-binding protein	41.6638
scaffold_27:86912-88695	hypothetical protein M437DRAFT_48178, partial	558.684
scaffold_27:88760-89859	cytochrome b pre-mrna-processing protein 6 p07253	35.3799
scaffold_280:43577-47210	ankyrin repeat domain-containing protein 50 q9ulj7	43.0008
scaffold_283:49257-52146	nacht-ank domain protein transcript variant partial	21.079
scaffold_284:38714-41344	nacht-ank domain protein transcript variant partial	6.67815
scaffold_284:45535-47362	caspase recruitment domain-containing protein 6 isoform x1	14.6724
scaffold_284:53309-56100	nacht-ank domain protein transcript variant partial	12.7978
scaffold_284:71217-75236	nacht-ank domain protein transcript variant partial	8.63318
scaffold_289:27483-29590	rho-type gtpase-activating protein 4	33.8813
scaffold_28:101840-106913	ankyrin repeat-containing	8.26981
scaffold_28:108133-109384	ankyrin repeat domain-containing protein 50 q9ulj7	4.0619
scaffold_28:109434-111735	ankyrin repeat-containing	7.13608
scaffold_28:27744-32480	ankyrin repeat-containing	5.11899
scaffold_28:429829-433814	ankyrin repeat domain-containing protein 50 q9ulj7	11.7305
scaffold_28:537386-541304	ankyrin repeat-containing	9.19081
scaffold_28:661407-665429	ankyrin repeat-containing	4.43203
scaffold_28:724054-727848	ankyrin repeat domain-containing protein 50 q9ulj7	15.4039
scaffold_296:30550-34634	ankyrin repeat-containing	17.6579
scaffold_296:8338-8490	hypothetical protein	7.93463
scaffold_29:161657-162117	hypothetical protein	9.3719
scaffold_29:62703-66054	nacht-ank domain protein transcript variant partial	9.7898
scaffold_29:727174-727712	centrin-binding protein sfi1 protein	4.34575
scaffold_2:106207-107625	hypothetical protein GMDG_06280	4.97202
scaffold_2:1120531-1122763	ankyrin repeat protein	6.15097
scaffold_2:1130689-1130862	ankyrin repeat domain-containing protein 50 q9ulj7	4.22604
scaffold_2:1271346-1273626	ankyrin repeat-containing	20.7733
scaffold_2:1486243-1486912	tyrosine serine protein	4.30725
scaffold_2:1505977-1507043	hypothetical protein COCCADRAFT_2536	49.2759
scaffold_2:1507376-1511349	protein	4.06808
scaffold_2:1868212-1874579	hmg box protein	19.2828
scaffold_2:2204007-2207617	nacht-ank domain protein transcript variant partial	7.64856
scaffold_2:401022-403349	rna polymerase ii transcriptional	16.8818
scaffold_2:891522-892572	tim barrel metal-dependent	60.5151
scaffold_2:930748-930984	ankyrin-1 p16157	5.74742
scaffold_305:53085-55854	mfs glucose	67.3944
scaffold_30:577356-580612	ankyrin repeat domain-containing protein 50 q9ulj7	6.52704
scaffold_30:582749-586609	hypothetical protein	6.43181
scaffold_30:629237-631913	hypothetical protein HCBG_06786	13.9169
scaffold_31:382335-383265	hypothetical protein	4.16675
scaffold_31:383407-384716	hypothetical protein	4.75506
scaffold_31:397739-399625	f-box domain and ankyrin repeat protein	28.4496
scaffold_31:598942-603311	six-hairpin glycosidase	4.97686
scaffold_31:674150-679116	ankyrin repeat-containing	5.8734
scaffold_31:692592-694610	integral membrane protein	6.12134
scaffold_325:26312-31568	Protein of unknown function	19.9555
scaffold_327:4207-7005	glutamine repeat protein-1	22.0535
scaffold_32:402431-405139	ankyrin repeat-containing	14.2054
scaffold_32:446136-449573	ankyrin repeat-containing	6.23961
scaffold_32:508709-510742	kynurenine formamidase-like protein	6.96408
scaffold_32:673190-676450	ankyrin repeat-containing	7.93045
scaffold_32:763497-765513	ankyrin repeat-containing	5.83906
scaffold_32:771115-773543	ankyrin repeat-containing	9.41913
scaffold_333:25723-25867	hypothetical protein	13.9125
scaffold_33:359658-362147	ankyrin repeat protein	22.7079
scaffold_33:575409-577465	ankyrin repeat-containing	13.5554
scaffold_33:577865-579495	ankyrin repeat-containing	16.9116
scaffold_33:586732-588595	ankyrin repeat-containing	12.3093
scaffold_33:596432-598307	ankyrin repeat-containing	51.0887
scaffold_33:603290-607028	ankyrin repeat-containing	14.4254
scaffold_33:608419-611579	ankyrin repeat-containing	13.9352
scaffold_33:613824-616116	ankyrin repeat-containing	9.95557
scaffold_33:628273-630496	ankyrin repeat-containing	10.5701
scaffold_33:636303-638598	ankyrin repeat-containing	12.4339
scaffold_33:643558-645617	ankyrin repeat-containing	6.93508
scaffold_33:647698-650165	ankyrin repeat-containing	12.0461
scaffold_33:663650-665345	ankyrin repeat-containing	4.37005
scaffold_33:668007-670019	ankyrin repeat-containing	14.9082
scaffold_33:753972-757124	ankyrin repeat domain-containing protein 50 q9ulj7	24.5863
scaffold_34:13330-17141	37s ribosomal protein rsm22	4.67373
scaffold_34:142840-144370	hypothetical protein V491_05666	7.32799
scaffold_34:174822-176020	hypothetical protein V500_08576	4.77311
scaffold_34:18392-20111	hypothetical protein THITE_2120698	13.7188
scaffold_34:20223-22214	hypothetical protein V491_09048	7.32267
scaffold_34:351792-353385	hypothetical protein V500_08576	13.2389
scaffold_34:355860-356645	hypothetical protein	4.31755
scaffold_34:480711-481975	Protein of unknown function	22.0676
scaffold_35:172366-175001	hypothetical protein BofuT4_P020930.1	12.3962
scaffold_35:317869-318000	predicted protein	9.96273
scaffold_35:448186-450510	mfs multidrug transporter protein	29.5335
scaffold_35:522324-523859	ankyrin repeat-containing	37.6709
scaffold_35:531721-534618	cell wall anchored protein	5.72335
scaffold_35:722108-724533	cysteinyl-trna synthetase	5.25509
scaffold_35:812833-814901	hypothetical protein	54.2838
scaffold_35:820678-822734	geranylgeranyl pyrophosphate synthetase	6.76017
scaffold_36:164300-166740	wd40 repeat-like protein	14.3627
scaffold_37:138451-144114	nacht-ank domain protein transcript variant partial	16.4376
scaffold_37:669693-672798	nacht-ank domain protein transcript variant partial	10.427
scaffold_37:98406-98973	hit domain-containing protein	14.8403
scaffold_37:99605-104513	atp-dependent rna helicase has1	16.8181
scaffold_38:271878-275133	ankyrin repeat domain-containing protein 50 q9ulj7	5.32666
scaffold_38:368786-370746	replication factor a protein 3	62.8015
scaffold_38:620175-622578	phosphotidylinositol kinase	4.51238
scaffold_39:391006-392269	predicted protein	11.209
scaffold_39:650867-655002	ankyrin unc44	4.70785
scaffold_39:658234-659520	hypothetical protein FOMG_10184	10.3894
scaffold_39:740267-743381	aspartokinase	16.5911
scaffold_3:107262-108753	nacht-ank domain protein transcript variant partial	7.56205
scaffold_3:1331647-1331840	Similar to conserved hypothetical protein	5.70699
scaffold_3:1345683-1350717	ankyrin repeat-containing	10.1233
scaffold_3:1842851-1842983	hypothetical protein	23.8781
scaffold_3:233675-239795	nacht-ank domain protein transcript variant partial	16.9922
scaffold_3:292880-296805	ankyrin repeat domain-containing protein 50 q9ulj7	5.17489
scaffold_3:352011-357929	phosphate metabolism protein	25.8217
scaffold_3:358486-360274	sir2 family histone deacetylase	19.0412
scaffold_3:603861-604813	tubulin binding cofactor a	82.0797
scaffold_40:351677-354689	signal sequence receptor alpha subunit	16.9421
scaffold_40:606103-612804	proline-rich protein	15.1781
scaffold_41:363406-365182	ankyrin repeat-containing protein	6.98388
scaffold_41:636785-639347	snf7 family protein	24.6553
scaffold_41:645923-649068	palmitoyltransferase akr1	23.8457
scaffold_41:682975-689308	nacht-ank domain protein transcript variant partial	8.40507
scaffold_41:690409-694354	ankyrin repeat protein	7.12581
scaffold_42:278172-280845	hypothetical protein	49.9828
scaffold_44:262319-264410	Protein of unknown function	8.04832
scaffold_44:720921-723892	hypothetical protein GGTG_11658	14.0589
scaffold_45:606394-609457	hypothetical protein HMPREF1120_06021	26.6428
scaffold_45:7380-10978	nacht-ank domain protein transcript variant partial	5.38775
scaffold_45:94357-97733	ankyrin repeat domain-containing protein 50 q9ulj7	6.99614
scaffold_46:368197-369752	hypothetical protein	16.9156
scaffold_48:69334-70559	limonene- -epoxide hydrolase	43.7745
scaffold_48:705769-708204	at hook domain-containing protein	15.7781
scaffold_49:306797-308956	ankyrin repeat-containing protein	6.79782
scaffold_49:480935-483411	hypothetical protein	5.42729
scaffold_49:539571-542282	wd g-beta repeat containing protein	7.76191
scaffold_49:542446-545500	37s ribosomal protein rsm22	29.6152
scaffold_49:585815-589627	hypothetical protein	14.548
scaffold_49:626686-633146	xanthine dehydrogenase	6.29353
scaffold_49:693920-697159	conserved hypothetical protein	9.82995
scaffold_4:1091853-1095971	tfp pilus assembly protein	4.15245
scaffold_4:1228782-1230537	murein transglycosylase	16.2658
scaffold_4:1327155-1330127	ankyrin repeat protein	9.95901
scaffold_4:1510464-1511437	extracellular scp domain protein	5.72993
scaffold_4:1627259-1630286	ankyrin repeat domain-containing protein 50 q9ulj7	15.1533
scaffold_4:1694187-1696633	ankyrin repeat-containing	4.35641
scaffold_4:1719709-1723292	ankyrin repeat domain-containing protein 50 q9ulj7	6.11966
scaffold_4:351887-355496	tfp pilus assembly protein	5.17478
scaffold_4:45828-47728	oleate-activated transcription factor 1	6.13872
scaffold_4:51128-52840	Similar to unnamed protein product	4.68226
scaffold_4:685133-687670	cell surface protein	14.7457
scaffold_50:140048-142434	integral membrane protein	15.6778
scaffold_50:223242-227329	f-box domain-containing protein	10.0646
scaffold_50:321018-322892	Similar to conserved hypothetical protein	8.62845
scaffold_50:338989-341146	Similar to hypothetical protein MYCGRDRAFT_104020	8.94551
scaffold_50:373612-375646	ankyrin repeat-containing	10.1279
scaffold_50:578145-581947	Similar to hypothetical protein MYCTH_2079474	23.9965
scaffold_50:629168-632464	ankyrin repeat domain-containing protein 50 q9ulj7	17.3958
scaffold_50:72116-72820	nacht and ankyrin domain protein	13.6022
scaffold_51:228185-234347	nacht-ank domain protein transcript variant partial	29.2813
scaffold_51:249426-250529	nacht-ank domain protein transcript variant partial	17.186
scaffold_51:354380-358853	ankyrin repeat-containing	5.05279
scaffold_51:359553-364009	ubiquitin c-terminal hydrolase	95.4504
scaffold_51:40269-45418	nacht-ank domain protein transcript variant partial	19.8975
scaffold_52:128635-133926	pyruvate carboxylase	15.2793
scaffold_52:326278-327307	dna-directed rna polymerase i subunit rpa12	89.5451
scaffold_52:557765-561614	hypothetical protein	26.083
scaffold_52:618751-624350	ankyrin repeat-containing	10.9149
scaffold_53:139796-141535	hypothetical protein G647_02520	5.77623
scaffold_53:180701-186665	nacht-ank domain protein transcript variant partial	12.7002
scaffold_53:670239-675671	alpha beta-hydrolase	7.65035
scaffold_54:475064-475924	hypothetical protein	6.34013
scaffold_54:476260-476863	hypothetical protein	10.34
scaffold_55:572795-574705	hypothetical protein CPC735_035660	13.5848
scaffold_55:77113-78554	60s ribosomal protein l39	164.915
scaffold_56:255550-259077	Protein of unknown function	10.4115
scaffold_58:219631-223926	nacht-ank domain protein transcript variant partial	4.80407
scaffold_58:239566-239753	hypothetical protein	5.24033
scaffold_58:269516-271832	nacht-ank domain protein transcript variant partial	5.89856
scaffold_58:28855-30744	ankyrin repeat domain-containing protein 50 q9ulj7	45.8472
scaffold_58:304218-307072	hypothetical protein NECHADRAFT_1650	7.76282
scaffold_59:148705-150498	Similar to conserved hypothetical protein	16.771
scaffold_5:1100483-1101924	hypothetical protein V491_09048	34.3743
scaffold_5:1108010-1113068	protein	13.8008
scaffold_5:13273-15180	hypothetical protein V500_08576	9.69207
scaffold_5:1607959-1612737	ankyrin repeat-containing	4.08113
scaffold_5:965063-969878	37s ribosomal protein rsm22	10.5797
scaffold_60:147667-150003	hypothetical protein GLAREA_03777	6.39648
scaffold_60:87286-90833	dead deah box dna helicase	41.8979
scaffold_61:253773-255080	ureidoglycolate hydrolase	20.7621
scaffold_62:313134-314613	ankyrin repeat-containing	4.08706
scaffold_62:334235-338599	ankyrin repeat-containing	6.98792
scaffold_62:341501-343402	ankyrin repeat-containing	6.44109
scaffold_62:350406-352179	ankyrin repeat-containing	20.5567
scaffold_62:352651-354836	ankyrin repeat-containing	9.58207
scaffold_62:357021-361463	ankyrin repeat-containing	5.10058
scaffold_62:389460-391337	hypothetical protein	6.26836
scaffold_63:14549-16373	ankyrin repeat protein	7.37884
scaffold_63:93371-96029	cell division control protein cdc6	48.3896
scaffold_65:192237-196766	hypothetical protein	29.3546
scaffold_65:359687-366241	c6 zinc finger domain containing protein	22.5363
scaffold_67:96852-98288	Similar to hypothetical protein LEMA_P080600.1	18.3585
scaffold_68:274369-279154	ankyrin repeat-containing	22.4675
scaffold_68:282436-285528	haspin protein kinase	6.52968
scaffold_68:359442-360894	mediator of rna polymerase ii transcription subunit 22 q6c265	38.092
scaffold_69:381805-383525	proteasome regulatory subunit 12	13.7198
scaffold_69:510687-514271	hypothetical protein	14.6883
scaffold_69:536047-537497	hypothetical protein	19.096
scaffold_6:1344690-1348856	hypothetical protein	48.3054
scaffold_6:1456220-1459669	ankyrin repeat-containing	13.3115
scaffold_6:1520249-1522207	ankyrin repeat-containing	10.2068
scaffold_6:486342-489966	ankyrin repeat domain-containing protein 50 q9ulj7	14.7324
scaffold_6:504791-508059	sam binding motif containing protein	11.3488
scaffold_6:632801-635396	ankyrin repeat domain-containing protein 50 q9ulj7	27.8154
scaffold_6:795520-798972	ankyrin repeat domain-containing protein 50 q9ulj7	25.2973
scaffold_6:824190-826925	ankyrin repeat domain-containing protein 50 q9ulj7	6.11437
scaffold_6:829264-831217	ankyrin repeat domain protein	5.14205
scaffold_6:914981-916608	zinc finger protein 431	6.77471
scaffold_6:984872-987540	hypothetical protein	178.609
scaffold_71:266286-272572	nacht-ank domain protein transcript variant partial	7.31425
scaffold_71:283055-286074	nacht-ank domain protein transcript variant partial	11.7161
scaffold_71:296047-298247	nacht-ank domain protein transcript variant partial	24.2494
scaffold_71:401605-404429	nacht-ank domain protein transcript variant partial	9.83162
scaffold_71:471375-478410	37s ribosomal protein rsm22	17.914
scaffold_71:497968-500228	ankyrin repeat protein	16.2727
scaffold_72:346483-349886	sec1 family superfamily	34.072
scaffold_72:381701-385026	wd repeat protein	15.4697
scaffold_72:391649-395782	ankyrin repeat domain-containing protein 50 q9ulj7	4.03911
scaffold_72:401208-402604	polyketide cyclase dehydrase and lipid transporter	20.1223
scaffold_75:122917-125059	sensory regulatory protein p0c0f7	5.28205
scaffold_75:201896-205517	ankyrin repeat domain-containing protein 50 q9ulj7	6.65944
scaffold_75:218650-222667	hypothetical protein	9.01515
scaffold_75:64301-65700	hypothetical protein FOC4_g10004498	33.3433
scaffold_77:93495-94891	hypothetical protein	18.3141
scaffold_78:163879-168820	gtpase activating protein rga6	13.184
scaffold_79:256042-260597	ankyrin repeat protein	8.72457
scaffold_79:34275-40901	nacht-ank domain protein transcript variant partial	13.3957
scaffold_79:344141-351514	ankyrin repeat protein	8.29545
scaffold_79:372971-374020	ankyrin-1 p16157	7.41452
scaffold_79:42612-46202	ankyrin repeat domain-containing protein 50 q9ulj7	16.8964
scaffold_7:1238731-1239830	protein required for cell viability rrp17	19.4756
scaffold_7:273312-276475	ankyrin repeat protein	31.4158
scaffold_7:399787-401279	hypothetical protein FOWG_17870	5.6748
scaffold_7:494553-496766	ankyrin repeat-containing	9.51199
scaffold_7:988144-992850	secreted protein	115.53
scaffold_81:346250-350243	ankyrin repeat-containing	7.91642
scaffold_82:51108-52449	carbohydrate esterase family 8 protein	4.45849
scaffold_83:72824-74753	pogo transposable element with krab domain-like	11.0681
scaffold_84:229614-234897	nad-dependent histone deacetylase sir2	19.4588
scaffold_84:289557-293998	pre-mrna splicing factor clf1 protein	17.8386
scaffold_84:307284-311144	glutathione transferase	13.8607
scaffold_84:461795-467500	nacht-ank domain protein transcript variant partial	7.57078
scaffold_85:221529-225294	ankyrin repeat protein	5.88353
scaffold_85:457021-458812	nacht-ank domain protein transcript variant partial	4.58639
scaffold_85:85944-89210	ankyrin repeat domain-containing protein 50 q9ulj7	5.1473
scaffold_86:141498-144264	atp dependent rna helicase	23.6213
scaffold_86:144304-146573	protein hob3	51.8543
scaffold_86:147387-149962	likely mitochondrial tyrosyl-trna synthetase	15.0492
scaffold_87:113339-116365	ankyrin repeat domain-containing protein 50 q9ulj7	4.38135
scaffold_87:142709-146925	ankyrin repeat protein	13.6479
scaffold_87:155492-157942	Protein of unknown function	5.4269
scaffold_87:190211-192898	ankyrin repeat-containing	13.984
scaffold_87:195662-198362	ankyrin repeat-containing	5.26789
scaffold_87:292276-297129	ankyrin repeat-containing	6.22214
scaffold_87:303580-306048	calpain-like protein	8.77702
scaffold_87:306174-306845	cysteine proteinase	5.36954
scaffold_88:235529-237420	protein kinase-like (pk-like)	4.38697
scaffold_88:238490-245409	transposase-like protein	5.8634
scaffold_88:282467-288626	kelch repeat protein	30.4964
scaffold_8:123758-129850	kelch repeat protein	16.9116
scaffold_8:306502-307887	tpr domain protein	5.05826
scaffold_8:414010-414506	Similar to Uncharacterized protein YLR063W; acc. no. Q12291	16.5887
scaffold_8:627297-630447	hypothetical protein RirG_100590	151.082
scaffold_8:842480-845378	isoflavone reductase family protein	9.11903
scaffold_90:313806-318738	methionyl-trna synthetase	8.28307
scaffold_90:398611-400297	malate dehydrogenase	8.83893
scaffold_90:426990-431613	nacht-ank domain protein transcript variant partial	10.382
scaffold_90:433576-435707	hypothetical protein	4.18974
scaffold_94:109349-115840	predicted protein	24.5892
scaffold_94:292328-293593	nadh dehydrogenase 1 alpha	27.3815
scaffold_94:42893-44734	thioesterase family protein	8.14616
scaffold_98:266247-267670	cbp4 domain-containing protein	15.801
scaffold_98:365002-366373	proline-rich protein	24.2674
scaffold_98:377847-380798	mitochondrial inner membrane magnesium transporter mrs2	16.0454
scaffold_9:1311085-1316280	nuclear pore complex subunit nup133	14.7669
scaffold_9:418760-419680	ras family	4.28746
scaffold_9:563704-566911	Protein of unknown function	5.84081
scaffold_9:568295-568778	mitochondrial import inner membrane translocase subunit tim-17	17.3592

## Sheet: 5-aza untreated
Locus	Description	5-aza untreated_FPKM
scaffold_100:51953-55896	ankyrin repeat domain-containing protein 50 q9ulj7	5.7625
scaffold_100:63958-70667	ankyrin repeat-containing	12.9771
scaffold_100:89848-92148	Similar to hypothetical protein AOL_s00215g841	13.8865
scaffold_103:232965-237541	ankyrin repeat domain-containing protein 50 q9ulj7	8.43674
scaffold_104:41858-44683	ankyrin repeat-containing	4.73012
scaffold_105:177150-180673	ankyrin repeat-containing	20.0371
scaffold_105:316844-320573	hypothetical protein	6.99869
scaffold_106:203600-208782	atp dependent rna helicase	7.19629
scaffold_106:261381-263547	binding domain-containing protein	15.1243
scaffold_106:291213-296242	nacht-ank domain protein transcript variant partial	7.98023
scaffold_10:1100954-1104187	ankyrin-1 p16157	6.71611
scaffold_10:184574-187623	ankyrin repeat domain-containing protein 50 q9ulj7	6.24894
scaffold_10:417682-421177	tfp pilus assembly protein	4.1776
scaffold_10:867413-869281	hypothetical protein	9.93899
scaffold_10:93944-99660	atp-dependent rna helicase ded1	62.9208
scaffold_10:995219-998011	nacht-ank domain protein transcript variant partial	5.32372
scaffold_110:225044-229978	nacht-ank domain protein transcript variant partial	12.8988
scaffold_111:172602-178409	nacht-ank domain protein transcript variant partial	35.0989
scaffold_116:34475-38079	lipase	13.525
scaffold_118:11078-14418	dhs-like nad fad-binding domain-containing protein	5.60125
scaffold_118:337358-339417	maltose permease	16.792
scaffold_119:206256-208729	nima interactive protein	4.80982
scaffold_11:128633-132177	Similar to hypothetical protein	10.5954
scaffold_11:580882-583131	hypothetical protein UCRNP2_6604	9.28355
scaffold_11:614527-617358	nacht-ank domain protein transcript variant partial	4.22863
scaffold_11:840280-841603	set domain-containing protein 5	4.11973
scaffold_120:110760-117047	sad1 unc domain protein	20.1195
scaffold_120:72679-77046	nad-dependent histone deacetylase sir2	7.41045
scaffold_121:53896-56899	nacht-ank domain protein transcript variant partial	6.36777
scaffold_121:58248-62265	nacht-ank domain protein transcript variant partial	21.2834
scaffold_121:97253-104013	nacht-ank domain protein transcript variant partial	29.7624
scaffold_126:157366-162301	nacht-ank domain protein transcript variant partial	4.41073
scaffold_126:193401-199894	ankyrin repeat domain-containing protein 50 q9ulj7	5.68902
scaffold_127:36587-43521	ankyrin repeat protein	44.5268
scaffold_128:281115-287220	nacht-ank domain protein transcript variant partial	9.95726
scaffold_12:789528-791824	cysteine mitochondrial	70.9232
scaffold_12:882009-885085	bzip transcription factor	10.5531
scaffold_131:79024-84251	ankyrin repeat-containing	21.5401
scaffold_133:299032-300871	hypothetical protein V497_03852	16.1466
scaffold_135:143484-147859	ankyrin repeat-containing	23.5566
scaffold_138:10860-12981	protein kinase-like (pk-like)	4.91105
scaffold_138:13076-15542	protein kinase-like (pk-like)	5.10592
scaffold_138:233635-234718	hypothetical protein	8.76509
scaffold_138:24097-26950	nacht-ank domain protein transcript variant partial	10.6405
scaffold_138:72103-75326	reverse transcriptase-like protein	15.3848
scaffold_138:81003-81188	keratin-associated protein 5-4	8.06747
scaffold_138:82621-85840	serine threonine-protein kinase	9.03839
scaffold_138:86763-90032	ankyrin repeat-containing	30.7448
scaffold_139:229334-234295	fatty acid synthase subunit fungi type	8.32115
scaffold_139:236435-238201	hypothetical protein V500_08576	7.19997
scaffold_13:146760-148249	allergenic cerato-platanin asp f13	152.307
scaffold_13:200156-203915	ankyrin repeat domain-containing protein 50 q9ulj7	14.8175
scaffold_13:294659-295696	set domain-containing protein 5	10.7301
scaffold_13:468827-472531	ankyrin repeat-containing	6.71136
scaffold_13:559501-562995	hypothetical protein A1O3_06782	5.3533
scaffold_140:120314-123872	ankyrin-1 p16157	31.8301
scaffold_143:60851-62244	phage infection protein	19.8254
scaffold_145:108071-112297	ankyrin repeat domain-containing protein 50 q9ulj7	4.18519
scaffold_145:182274-187861	ankyrin-1 p16157	19.0581
scaffold_145:277227-282002	adenine nucleotide alpha hydrolases-like protein	19.5085
scaffold_146:10037-11757	ankyrin repeat-containing protein	7.876
scaffold_147:178187-180170	hypothetical protein W97_04020	10.748
scaffold_148:13027-15105	ebp domain	11.8775
scaffold_148:197286-203629	nacht-ank domain protein transcript variant partial	37.8725
scaffold_148:230683-232757	hypothetical protein V493_00539	21.1041
scaffold_148:236033-239740	transcription factor	8.92046
scaffold_148:64690-66874	ankyrin repeat domain-containing protein 50 q9ulj7	20.2826
scaffold_14:193781-195546	mip transporter	6.0107
scaffold_14:221472-224365	arf-like gtpase atypical	6.85125
scaffold_14:243252-245312	ankyrin repeat-containing	11.48
scaffold_14:329097-330936	hypothetical protein CPC735_035660	8.36943
scaffold_14:634620-638131	peptidase aspartic	20.4793
scaffold_14:684857-689303	glycoside hydrolase family 76 protein	15.4623
scaffold_14:827316-832375	hypothetical protein	7.29925
scaffold_14:837305-840818	hypothetical protein HCBG_06786	21.291
scaffold_153:44995-46103	zinc finger fyve phd-type protein	19.5196
scaffold_154:209248-210636	ribonucleotide reductase inhibitor protein	17.9032
scaffold_157:171910-172678	hypothetical protein	5.13383
scaffold_157:89747-91455	ankyrin repeat-containing	10.4477
scaffold_159:232405-234318	hypothetical protein	9.36469
scaffold_159:73341-75414	ankyrin repeat domain-containing protein partial	18.1069
scaffold_15:1156549-1161386	ankyrin repeat-containing	8.45051
scaffold_15:862887-864071	say domain-containing protein 1 q9npb0	5.88049
scaffold_15:987946-992319	ankyrin repeat-containing	5.20852
scaffold_160:111816-115249	hypothetical protein RSAG8_07588, partial	4.06964
scaffold_161:159014-165927	methionyl-trna synthetase	21.1505
scaffold_161:3-4384	cell morphogenesis protein pag1	6.26719
scaffold_162:73919-78828	glycosyltransferase family 4 protein	6.58637
scaffold_163:123029-125990	hypothetical protein V500_08576	6.06575
scaffold_164:134785-138274	nacht-ank domain protein transcript variant partial	13.5284
scaffold_165:137556-139472	hypothetical protein	17.7268
scaffold_165:172186-176160	mediator of rna polymerase ii transcription subunit 16	13.907
scaffold_166:77908-81198	hypothetical protein	7.07597
scaffold_168:30112-31881	hypothetical protein V500_08576	41.7612
scaffold_16:1036640-1038372	dead deah box dna helicase	9.91349
scaffold_16:683478-684849	membrane protein	6.31037
scaffold_16:737365-739961	integral membrane protein	10.7169
scaffold_170:107311-113055	ubiquitin thioesterase partial	4.76433
scaffold_170:72729-75183	ankyrin repeat domain-containing protein 50 q9ulj7	7.4596
scaffold_175:97954-100733	ankyrin repeat protein	47.0361
scaffold_176:10627-17489	hypothetical protein	18.5269
scaffold_176:148089-149523	exonuclease	17.0309
scaffold_17:202139-204225	nacht-ank domain protein transcript variant partial	9.62451
scaffold_17:244294-249053	ankyrin repeat domain-containing protein 50 q9ulj7	8.79508
scaffold_17:30388-34392	hypothetical protein	10.7613
scaffold_17:739353-740510	dihydro-8-oxoguanine triphosphatase	97.6636
scaffold_17:803439-806763	ankyrin repeat-containing	15.8177
scaffold_183:95107-99494	Similar to hypothetical protein	7.04784
scaffold_186:177362-181017	small gtpase cdc42	49.6436
scaffold_187:148861-154303	duf221 domain-containing protein	30.3845
scaffold_187:44727-46911	conserved hypothetical protein	258.175
scaffold_189:125702-126851	duf1903-domain-containing protein	5.2566
scaffold_190:50814-52789	tbpip-like protein	6.22175
scaffold_192:54798-56673	4-hydroxybenzoate mitochondrial q298g6	10.3456
scaffold_195:169663-170836	Protein of unknown function	4.43745
scaffold_199:136452-139255	hypothetical protein HCBG_06035	13.8583
scaffold_199:81640-84575	benzoate 4-monooxygenase cytochrome p450	4.55076
scaffold_19:440187-442997	ankyrin repeat-containing	5.56161
scaffold_19:659324-662652	ankyrin repeat	13.03
scaffold_19:711961-717997	Protein of unknown function	6.65782
scaffold_19:906984-909123	duf1275 domain protein	24.1752
scaffold_1:1550063-1552671	hypothetical protein	4.98718
scaffold_1:1931730-1932255	gmc family oxidoreductase	5.28339
scaffold_1:1967054-1969952	Similar to similar to An06g00150	13.7758
scaffold_1:312720-316421	hypothetical protein V502_09290	9.06774
scaffold_1:324429-326255	pfs domain protein	34.7046
scaffold_1:589913-593811	ankyrin repeat protein nuc-2	19.6302
scaffold_1:593834-594206	ankyrin repeat protein nuc-2	7.26309
scaffold_1:931695-934524	hypothetical protein HCBG_06035	17.8874
scaffold_203:41173-42991	2 -cyclic-nucleotide 3 -phosphodiesterase	11.2121
scaffold_205:51873-59104	reverse transcriptase	7.29035
scaffold_208:56404-59384	ankyrin repeat-containing	7.7929
scaffold_209:4355-9139	phospholipid-translocating p-type atpase	17.5638
scaffold_20:341501-345119	retrotransposon unclassified	5.57515
scaffold_20:420544-424124	hypothetical protein	4.0946
scaffold_20:574938-577035	hypothetical protein	4.53995
scaffold_211:117417-118463	uncharacterized protein LOC100277536	4.16976
scaffold_211:65173-71067	ankyrin repeat-containing	13.0761
scaffold_211:72224-75645	ankyrin repeat-containing	6.08188
scaffold_212:4553-7160	hypothetical protein	5.10759
scaffold_215:77543-81499	hypothetical protein	4.31956
scaffold_21:1083696-1085610	c2h2 type zinc finger domain protein	7.5317
scaffold_21:1093170-1096209	hypothetical protein RirG_100590	74.3128
scaffold_21:252806-257111	hypothetical protein V501_05400	55.5649
scaffold_21:264639-266992	mfs transporter	5.16882
scaffold_21:360203-362662	transcriptional activator xlnr	5.76629
scaffold_225:33941-36210	zinc finger domain-containing ring-type protein	57.9701
scaffold_227:36223-40522	nacht-ank domain protein transcript variant partial	26.9772
scaffold_227:44956-46804	lipase	4.5519
scaffold_228:109139-112213	cell wall glycosyl hydrolase	97.2021
scaffold_22:317812-321330	ankyrin repeat-containing	5.52729
scaffold_22:333570-337867	ankyrin repeat-containing	8.91006
scaffold_22:344389-346571	Protein of unknown function	11.51
scaffold_232:54603-58006	isoflavone reductase family protein	16.8865
scaffold_244:89302-90825	target of rapamycin complex 2 subunit bit61 o74547	17.9999
scaffold_246:35123-37413	ankyrin repeat protein	11.2154
scaffold_24:235451-237403	hypothetical protein	8.21273
scaffold_24:237593-238666	multiple banded antigen	5.00142
scaffold_24:253434-254439	hypothetical protein	6.6682
scaffold_24:90285-94071	formate dehydrogenase	16.7689
scaffold_253:55423-58121	genetic interactor of prohibitins mitochondrial e7qkv3	6.25819
scaffold_253:59932-62332	ankyrin repeat-containing	5.89268
scaffold_259:14737-16968	retrovirus-related pol polyprotein from transposon tnt 1-94	4.49521
scaffold_25:112372-116165	ankyrin repeat-containing	10.0494
scaffold_25:670252-672048	ring finger protein	7.40621
scaffold_25:759253-760501	thiopurine s-methyltransferase family protein	4.57482
scaffold_261:26552-31414	cysteine mitochondrial isoform x2	4.8358
scaffold_261:34393-35745	Protein of unknown function	16.3728
scaffold_261:80823-82075	protein	14.5068
scaffold_26:880636-882628	protein phosphatase	5.20585
scaffold_27:252772-257986	hypothetical protein V498_01099	5.08384
scaffold_27:263239-270509	integral membrane protein	9.85337
scaffold_27:596994-597132	rta1 domain	14.345
scaffold_27:600040-602556	Protein of unknown function	6.60449
scaffold_27:786609-789293	chaperone-binding protein	34.4069
scaffold_27:86912-88695	hypothetical protein M437DRAFT_48178, partial	690.201
scaffold_27:88760-89859	cytochrome b pre-mrna-processing protein 6 p07253	39.4089
scaffold_280:43577-47210	ankyrin repeat domain-containing protein 50 q9ulj7	24.4795
scaffold_283:49257-52146	nacht-ank domain protein transcript variant partial	16.2286
scaffold_284:38714-41344	nacht-ank domain protein transcript variant partial	4.51126
scaffold_284:45535-47362	caspase recruitment domain-containing protein 6 isoform x1	11.4325
scaffold_284:53309-56100	nacht-ank domain protein transcript variant partial	9.83181
scaffold_284:71217-75236	nacht-ank domain protein transcript variant partial	9.31689
scaffold_289:27483-29590	rho-type gtpase-activating protein 4	35.443
scaffold_28:101840-106913	ankyrin repeat-containing	10.359
scaffold_28:109434-111735	ankyrin repeat-containing	6.80922
scaffold_28:27744-32480	ankyrin repeat-containing	8.89747
scaffold_28:429829-433814	ankyrin repeat domain-containing protein 50 q9ulj7	9.35176
scaffold_28:537386-541304	ankyrin repeat-containing	8.74936
scaffold_28:661407-665429	ankyrin repeat-containing	5.13231
scaffold_28:724054-727848	ankyrin repeat domain-containing protein 50 q9ulj7	11.8935
scaffold_296:30550-34634	ankyrin repeat-containing	14.6448
scaffold_296:8338-8490	hypothetical protein	10.8704
scaffold_29:161657-162117	hypothetical protein	11.3464
scaffold_29:62703-66054	nacht-ank domain protein transcript variant partial	13.2729
scaffold_2:106207-107625	hypothetical protein GMDG_06280	8.70135
scaffold_2:1120531-1122763	ankyrin repeat protein	6.71897
scaffold_2:1271346-1273626	ankyrin repeat-containing	19.5085
scaffold_2:1486243-1486912	tyrosine serine protein	5.63021
scaffold_2:1505977-1507043	hypothetical protein COCCADRAFT_2536	20.4697
scaffold_2:1868212-1874579	hmg box protein	9.36879
scaffold_2:2204007-2207617	nacht-ank domain protein transcript variant partial	11.458
scaffold_2:401022-403349	rna polymerase ii transcriptional	20.7263
scaffold_2:891522-892572	tim barrel metal-dependent	61.2662
scaffold_305:53085-55854	mfs glucose	5.722
scaffold_30:577356-580612	ankyrin repeat domain-containing protein 50 q9ulj7	6.43526
scaffold_30:582749-586609	hypothetical protein	5.6524
scaffold_30:629237-631913	hypothetical protein HCBG_06786	12.3534
scaffold_31:383407-384716	hypothetical protein	7.16134
scaffold_31:397739-399625	f-box domain and ankyrin repeat protein	24.901
scaffold_31:598942-603311	six-hairpin glycosidase	4.1741
scaffold_31:674150-679116	ankyrin repeat-containing	6.37189
scaffold_31:692592-694610	integral membrane protein	8.74968
scaffold_325:26312-31568	Protein of unknown function	18.5313
scaffold_327:4207-7005	glutamine repeat protein-1	16.4943
scaffold_32:402431-405139	ankyrin repeat-containing	12.0298
scaffold_32:446136-449573	ankyrin repeat-containing	6.85704
scaffold_32:508709-510742	kynurenine formamidase-like protein	7.33234
scaffold_32:673190-676450	ankyrin repeat-containing	7.94662
scaffold_32:759093-760983	ankyrin repeat-containing	4.81909
scaffold_32:763497-765513	ankyrin repeat-containing	7.51952
scaffold_32:771115-773543	ankyrin repeat-containing	8.24207
scaffold_333:25723-25867	hypothetical protein	9.40457
scaffold_33:359658-362147	ankyrin repeat protein	27.2983
scaffold_33:575409-577465	ankyrin repeat-containing	12.6806
scaffold_33:577865-579495	ankyrin repeat-containing	13.7469
scaffold_33:586732-588595	ankyrin repeat-containing	15.7831
scaffold_33:596432-598307	ankyrin repeat-containing	44.9623
scaffold_33:603290-607028	ankyrin repeat-containing	18.9057
scaffold_33:608419-611579	ankyrin repeat-containing	11.2213
scaffold_33:613824-616116	ankyrin repeat-containing	10.3374
scaffold_33:628273-630496	ankyrin repeat-containing	8.62386
scaffold_33:636303-638598	ankyrin repeat-containing	14.8608
scaffold_33:643558-645617	ankyrin repeat-containing	6.1279
scaffold_33:647698-650165	ankyrin repeat-containing	14.6631
scaffold_33:663650-665345	ankyrin repeat-containing	4.89705
scaffold_33:668007-670019	ankyrin repeat-containing	15.3497
scaffold_33:753972-757124	ankyrin repeat domain-containing protein 50 q9ulj7	26.7208
scaffold_34:13330-17141	37s ribosomal protein rsm22	4.24255
scaffold_34:18392-20111	hypothetical protein THITE_2120698	15.8951
scaffold_34:20223-22214	hypothetical protein V491_09048	6.21537
scaffold_34:351792-353385	hypothetical protein V500_08576	10.3558
scaffold_34:480711-481975	Protein of unknown function	31.2761
scaffold_35:172366-175001	hypothetical protein BofuT4_P020930.1	9.46707
scaffold_35:317869-318000	predicted protein	9.58752
scaffold_35:318904-321622	chromosome segregation atpases-like partial	6.15283
scaffold_35:522324-523859	ankyrin repeat-containing	19.1151
scaffold_35:531721-534618	cell wall anchored protein	4.1825
scaffold_35:722108-724533	cysteinyl-trna synthetase	5.7924
scaffold_35:812833-814901	hypothetical protein	34.1989
scaffold_35:820678-822734	geranylgeranyl pyrophosphate synthetase	8.35112
scaffold_36:164300-166740	wd40 repeat-like protein	12.9005
scaffold_37:138451-144114	nacht-ank domain protein transcript variant partial	11.9799
scaffold_37:98406-98973	hit domain-containing protein	15.2355
scaffold_37:99605-104513	atp-dependent rna helicase has1	15.6315
scaffold_38:271878-275133	ankyrin repeat domain-containing protein 50 q9ulj7	5.04541
scaffold_38:368786-370746	replication factor a protein 3	61.3987
scaffold_39:391006-392269	predicted protein	7.97032
scaffold_39:658234-659520	hypothetical protein FOMG_10184	4.41429
scaffold_39:740267-743381	aspartokinase	16.8261
scaffold_3:107262-108753	nacht-ank domain protein transcript variant partial	6.1266
scaffold_3:1345683-1350717	ankyrin repeat-containing	9.40634
scaffold_3:1842851-1842983	hypothetical protein	39.3515
scaffold_3:233675-239795	nacht-ank domain protein transcript variant partial	15.1866
scaffold_3:352011-357929	phosphate metabolism protein	34.0379
scaffold_3:358486-360274	sir2 family histone deacetylase	23.3753
scaffold_3:603861-604813	tubulin binding cofactor a	64.8663
scaffold_3:933675-937385	ankyrin repeat-containing	8.20237
scaffold_3:961949-963851	Similar to hypothetical protein MYCGRDRAFT_111173	4.5216
scaffold_40:351677-354689	signal sequence receptor alpha subunit	16.3481
scaffold_40:606103-612804	proline-rich protein	13.0004
scaffold_41:363406-365182	ankyrin repeat-containing protein	4.50252
scaffold_41:636785-639347	snf7 family protein	20.364
scaffold_41:645923-649068	palmitoyltransferase akr1	17.2739
scaffold_41:682975-689308	nacht-ank domain protein transcript variant partial	8.4416
scaffold_41:690409-694354	ankyrin repeat protein	6.6269
scaffold_42:278172-280845	hypothetical protein	49.4265
scaffold_44:262319-264410	Protein of unknown function	9.48434
scaffold_45:36202-39253	ankyrin repeat-containing	4.12584
scaffold_45:606394-609457	hypothetical protein HMPREF1120_06021	25.6834
scaffold_45:7380-10978	nacht-ank domain protein transcript variant partial	11.3804
scaffold_45:94357-97733	ankyrin repeat domain-containing protein 50 q9ulj7	9.70559
scaffold_47:462936-463099	Protein of unknown function	4.11612
scaffold_48:69334-70559	limonene- -epoxide hydrolase	42.2619
scaffold_48:705769-708204	at hook domain-containing protein	11.6208
scaffold_49:306797-308956	ankyrin repeat-containing protein	5.94666
scaffold_49:480935-483411	hypothetical protein	6.145
scaffold_49:539571-542282	wd g-beta repeat containing protein	7.64623
scaffold_49:542446-545500	37s ribosomal protein rsm22	18.4112
scaffold_49:585815-589627	hypothetical protein	12.4245
scaffold_49:626686-633146	xanthine dehydrogenase	6.60871
scaffold_49:693920-697159	conserved hypothetical protein	7.83583
scaffold_4:1031350-1033981	tpr domain protein	4.00919
scaffold_4:1091853-1095971	tfp pilus assembly protein	7.71675
scaffold_4:1228782-1230537	murein transglycosylase	11.2145
scaffold_4:1327155-1330127	ankyrin repeat protein	10.6551
scaffold_4:1510464-1511437	extracellular scp domain protein	4.80029
scaffold_4:1627259-1630286	ankyrin repeat domain-containing protein 50 q9ulj7	16.8356
scaffold_4:1694187-1696633	ankyrin repeat-containing	7.02228
scaffold_4:1713311-1716431	ankyrin repeat domain-containing protein 50 q9ulj7	4.16793
scaffold_4:1719709-1723292	ankyrin repeat domain-containing protein 50 q9ulj7	6.17509
scaffold_4:351887-355496	tfp pilus assembly protein	4.46752
scaffold_4:379030-382387	tfp pilus assembly protein	5.15464
scaffold_4:45828-47728	oleate-activated transcription factor 1	5.36328
scaffold_4:685133-687670	cell surface protein	24.007
scaffold_50:140048-142434	integral membrane protein	16.5056
scaffold_50:223242-227329	f-box domain-containing protein	4.94863
scaffold_50:321018-322892	Similar to conserved hypothetical protein	6.27162
scaffold_50:338989-341146	Similar to hypothetical protein MYCGRDRAFT_104020	10.5952
scaffold_50:373612-375646	ankyrin repeat-containing	8.15404
scaffold_50:578145-581947	Similar to hypothetical protein MYCTH_2079474	21.4987
scaffold_50:629168-632464	ankyrin repeat domain-containing protein 50 q9ulj7	13.0751
scaffold_50:72116-72820	nacht and ankyrin domain protein	9.99125
scaffold_51:228185-234347	nacht-ank domain protein transcript variant partial	28.5015
scaffold_51:249426-250529	nacht-ank domain protein transcript variant partial	20.5457
scaffold_51:354380-358853	ankyrin repeat-containing	4.31237
scaffold_51:359553-364009	ubiquitin c-terminal hydrolase	110.091
scaffold_51:40269-45418	nacht-ank domain protein transcript variant partial	22.5894
scaffold_52:128635-133926	pyruvate carboxylase	17.0784
scaffold_52:326278-327307	dna-directed rna polymerase i subunit rpa12	85.6285
scaffold_52:557765-561614	hypothetical protein	27.4748
scaffold_52:618751-624350	ankyrin repeat-containing	10.5038
scaffold_53:180701-186665	nacht-ank domain protein transcript variant partial	9.43599
scaffold_53:670239-675671	alpha beta-hydrolase	11.6855
scaffold_54:475064-475924	hypothetical protein	10.3034
scaffold_54:476260-476863	hypothetical protein	11.6923
scaffold_55:303426-305045	ankyrin repeat	4.67459
scaffold_55:572795-574705	hypothetical protein CPC735_035660	8.79939
scaffold_55:77113-78554	60s ribosomal protein l39	216.827
scaffold_56:255550-259077	Protein of unknown function	10.6867
scaffold_58:239566-239753	hypothetical protein	6.67618
scaffold_58:269516-271832	nacht-ank domain protein transcript variant partial	6.17099
scaffold_58:28855-30744	ankyrin repeat domain-containing protein 50 q9ulj7	23.7951
scaffold_59:148705-150498	Similar to conserved hypothetical protein	23.2048
scaffold_5:1100483-1101924	hypothetical protein V491_09048	34.7753
scaffold_5:1108010-1113068	protein	16.177
scaffold_5:13273-15180	hypothetical protein V500_08576	16.2054
scaffold_5:1607959-1612737	ankyrin repeat-containing	4.88435
scaffold_5:965063-969878	37s ribosomal protein rsm22	8.80202
scaffold_60:147667-150003	hypothetical protein GLAREA_03777	5.42454
scaffold_60:87286-90833	dead deah box dna helicase	42.628
scaffold_61:253773-255080	ureidoglycolate hydrolase	12.553
scaffold_62:334235-338599	ankyrin repeat-containing	5.0005
scaffold_62:341501-343402	ankyrin repeat-containing	5.92104
scaffold_62:350406-352179	ankyrin repeat-containing	31.2188
scaffold_62:352651-354836	ankyrin repeat-containing	13.3819
scaffold_62:357021-361463	ankyrin repeat-containing	6.07895
scaffold_62:389460-391337	hypothetical protein	7.27295
scaffold_63:14549-16373	ankyrin repeat protein	6.71776
scaffold_63:93371-96029	cell division control protein cdc6	46.1308
scaffold_65:192237-196766	hypothetical protein	22.0783
scaffold_65:359687-366241	c6 zinc finger domain containing protein	19.4962
scaffold_66:415256-421171	37s ribosomal protein rsm22	8.67233
scaffold_67:158359-161297	hypothetical protein BofuT4_P012510.1	6.78823
scaffold_67:96852-98288	Similar to hypothetical protein LEMA_P080600.1	16.6424
scaffold_68:274369-279154	ankyrin repeat-containing	29.7314
scaffold_68:282436-285528	haspin protein kinase	7.85196
scaffold_68:359442-360894	mediator of rna polymerase ii transcription subunit 22 q6c265	41.1615
scaffold_69:381805-383525	proteasome regulatory subunit 12	4.55
scaffold_69:448395-456238	ankyrin repeat protein	4.54057
scaffold_69:510687-514271	hypothetical protein	21.6061
scaffold_69:536047-537497	hypothetical protein	13.9946
scaffold_6:112918-114457	Similar to hypothetical protein MYCGRDRAFT_111173	5.05525
scaffold_6:1344690-1348856	hypothetical protein	35.3811
scaffold_6:1456220-1459669	ankyrin repeat-containing	13.5191
scaffold_6:486342-489966	ankyrin repeat domain-containing protein 50 q9ulj7	14.7422
scaffold_6:632801-635396	ankyrin repeat domain-containing protein 50 q9ulj7	7.51823
scaffold_6:795520-798972	ankyrin repeat domain-containing protein 50 q9ulj7	24.1172
scaffold_6:824190-826925	ankyrin repeat domain-containing protein 50 q9ulj7	6.28232
scaffold_6:984872-987540	hypothetical protein	13.6736
scaffold_6:999429-1001577	transcription factor iiib 60 kda subunit q9p6r0	9.88912
scaffold_71:266286-272572	nacht-ank domain protein transcript variant partial	8.04938
scaffold_71:283055-286074	nacht-ank domain protein transcript variant partial	10.6629
scaffold_71:296047-298247	nacht-ank domain protein transcript variant partial	28.2125
scaffold_71:401605-404429	nacht-ank domain protein transcript variant partial	10.2306
scaffold_71:414337-420346	ankyrin repeat-containing	7.46235
scaffold_71:471375-478410	37s ribosomal protein rsm22	14.6941
scaffold_71:497968-500228	ankyrin repeat protein	13.4467
scaffold_72:346483-349886	sec1 family superfamily	33.5126
scaffold_72:381701-385026	wd repeat protein	13.1266
scaffold_72:401208-402604	polyketide cyclase dehydrase and lipid transporter	15.4867
scaffold_74:901-3402	37s ribosomal protein rsm22	5.3775
scaffold_75:122917-125059	sensory regulatory protein p0c0f7	8.7631
scaffold_75:201896-205517	ankyrin repeat domain-containing protein 50 q9ulj7	8.02927
scaffold_75:218650-222667	hypothetical protein	9.68543
scaffold_75:447879-452792	hypothetical protein V502_01228	5.47755
scaffold_77:93495-94891	hypothetical protein	8.8863
scaffold_78:163879-168820	gtpase activating protein rga6	15.7966
scaffold_79:256042-260597	ankyrin repeat protein	7.96051
scaffold_79:34275-40901	nacht-ank domain protein transcript variant partial	13.3186
scaffold_79:344141-351514	ankyrin repeat protein	10.9217
scaffold_79:372971-374020	ankyrin-1 p16157	7.18679
scaffold_79:42612-46202	ankyrin repeat domain-containing protein 50 q9ulj7	14.1192
scaffold_7:1238731-1239830	protein required for cell viability rrp17	19.3244
scaffold_7:273312-276475	ankyrin repeat protein	19.1955
scaffold_7:494553-496766	ankyrin repeat-containing	7.85986
scaffold_7:539842-541737	hypothetical protein V490_07450	4.77843
scaffold_7:545870-546622	protein	6.1899
scaffold_7:988144-992850	secreted protein	6.63393
scaffold_81:346250-350243	ankyrin repeat-containing	10.6094
scaffold_81:356946-359997	ankyrin repeat-containing	4.31129
scaffold_83:72824-74753	pogo transposable element with krab domain-like	37.5266
scaffold_84:229614-234897	nad-dependent histone deacetylase sir2	19.744
scaffold_84:289557-293998	pre-mrna splicing factor clf1 protein	14.2236
scaffold_84:307284-311144	glutathione transferase	14.2476
scaffold_84:461795-467500	nacht-ank domain protein transcript variant partial	6.58785
scaffold_85:135082-139604	ankyrin repeat-containing	5.67731
scaffold_85:221529-225294	ankyrin repeat protein	5.64915
scaffold_85:85944-89210	ankyrin repeat domain-containing protein 50 q9ulj7	7.28025
scaffold_86:141498-144264	atp dependent rna helicase	20.263
scaffold_86:144304-146573	protein hob3	58.105
scaffold_86:147387-149962	likely mitochondrial tyrosyl-trna synthetase	19.0996
scaffold_87:113339-116365	ankyrin repeat domain-containing protein 50 q9ulj7	4.46317
scaffold_87:142709-146925	ankyrin repeat protein	13.1686
scaffold_87:155492-157942	Protein of unknown function	4.54149
scaffold_87:190211-192898	ankyrin repeat-containing	10.3674
scaffold_87:195662-198362	ankyrin repeat-containing	4.00228
scaffold_87:292276-297129	ankyrin repeat-containing	4.51151
scaffold_87:303580-306048	calpain-like protein	6.73142
scaffold_88:235529-237420	protein kinase-like (pk-like)	14.9754
scaffold_88:238490-245409	transposase-like protein	5.54843
scaffold_88:282467-288626	kelch repeat protein	28.3066
scaffold_89:411234-412479	histidine acid protein	13.9013
scaffold_89:54450-56327	dj-1 family protein	9.34601
scaffold_8:123758-129850	kelch repeat protein	12.3618
scaffold_8:414010-414506	Similar to Uncharacterized protein YLR063W; acc. no. Q12291	13.3311
scaffold_8:627297-630447	hypothetical protein RirG_100590	128.218
scaffold_8:842480-845378	isoflavone reductase family protein	27.9471
scaffold_90:313806-318738	methionyl-trna synthetase	8.65276
scaffold_90:398611-400297	malate dehydrogenase	5.7476
scaffold_90:426990-431613	nacht-ank domain protein transcript variant partial	4.6622
scaffold_94:109349-115840	predicted protein	21.2908
scaffold_94:292328-293593	nadh dehydrogenase 1 alpha	24.7437
scaffold_94:42893-44734	thioesterase family protein	14.8406
scaffold_96:270651-272692	telomere maintenance protein	5.65151
scaffold_98:266247-267670	cbp4 domain-containing protein	17.4127
scaffold_98:365002-366373	proline-rich protein	28.5029
scaffold_98:377847-380798	mitochondrial inner membrane magnesium transporter mrs2	17.3519
scaffold_9:1311085-1316280	nuclear pore complex subunit nup133	13.6794
scaffold_9:568295-568778	mitochondrial import inner membrane translocase subunit tim-17	17.8806

## Sheet: Merged
Locus	Description	FB_FPKM	FLM_FPKM	5-aza treated_FPKM	5-aza untreated_FPKM
scaffold_100:33360-37516	ankyrin repeat-containing	0.648968	4.86041	2.87008	4.06339
scaffold_100:51953-55896	ankyrin repeat domain-containing protein 50 q9ulj7	12.7884	4.09982	5.46387	6.08256
scaffold_100:63958-70667	ankyrin repeat-containing	8.40936	8.29174	11.1966	13.3381
scaffold_100:89848-92148	Similar to hypothetical protein AOL_s00215g841	5.10823	1.33215	12.3333	14.5472
scaffold_103:221972-226122	ankyrin repeat-containing	5.18062	8.27683	6.38673	4.13732
scaffold_103:232965-237541	ankyrin repeat domain-containing protein 50 q9ulj7	0.497928	9.43311	8.15335	8.79244
scaffold_104:334038-336968	ankyrin repeat-containing protein	0.0137668	0.0170732	17.5231	0.899983
scaffold_104:41858-44683	ankyrin repeat-containing	2.0093	2.60434	6.30357	5.08214
scaffold_105:177150-180673	ankyrin repeat-containing	7.66294	5.83385	15.9688	20.6652
scaffold_105:316844-320573	hypothetical protein	4.49667	8.7413	9.85234	7.36194
scaffold_106:203600-208782	atp dependent rna helicase	13.5344	4.74408	8.10986	7.50426
scaffold_106:261381-263547	binding domain-containing protein	8.25552	4.62502	12.5507	15.8369
scaffold_106:291213-296242	nacht-ank domain protein transcript variant partial	9.59944	8.84673	6.94086	8.30939
scaffold_107:285829-289720	tpr and ankyrin repeat-containing protein 1 q8bv79	0.0882224	9.41777	0.917575	0.981131
scaffold_109:114757-116538	ankyrin repeat-containing	20.9517	1.84896	0.91171	1.62514
scaffold_10:1100954-1104187	ankyrin-1 p16157	6.41807	4.76342	4.83966	7.10291
scaffold_10:1116064-1118832	hypothetical protein	6.57655	2.46255	0.522631	1.28804
scaffold_10:184574-187623	ankyrin repeat domain-containing protein 50 q9ulj7	0.501263	3.26641	5.84762	6.63347
scaffold_10:417682-421177	tfp pilus assembly protein	3.08669	1.92344	4.95107	4.47309
scaffold_10:585226-590782	ankyrin repeat-containing	11.2563	0.582745	0.0763485	0.0587785
scaffold_10:691748-694091	kelch repeat protein	1.01164	14.5332	3.20854	1.55856
scaffold_10:699592-702064	galactose central	0.0220608	5.86171	0.453918	0.277348
scaffold_10:867413-869281	hypothetical protein	2.39757	19.136	13.0592	10.5736
scaffold_10:93944-99660	atp-dependent rna helicase ded1	25.4253	69.1104	71.9383	63.7843
scaffold_10:990891-994400	nacht-ank domain protein transcript variant partial	5.0003	0.488213	5.80041	4.14007
scaffold_10:995219-998011	nacht-ank domain protein transcript variant partial	2.09775	5.99441	4.09177	5.69989
scaffold_110:225044-229978	nacht-ank domain protein transcript variant partial	26.8743	55.6979	11.8039	13.3212
scaffold_110:39099-42024	nacht-ank domain protein transcript variant partial	0.0229868	21.3864	3.29124	2.34657
scaffold_111:172602-178409	nacht-ank domain protein transcript variant partial	15.7318	43.5512	29.3816	35.7424
scaffold_115:348093-350110	ubiquitin thiolesterase	0.00689855	0	6.10138	0.260189
scaffold_116:264176-265685	gag-pol identical	24.6733	16.6602	1.89026	4.1923
scaffold_116:321217-321329	hypothetical protein M438DRAFT_32843, partial	157.151	4.9973	5.3556	10.3078
scaffold_116:34475-38079	lipase	12.9703	7.27835	18.7225	14.0346
scaffold_118:11078-14418	dhs-like nad fad-binding domain-containing protein	0.343068	1.24176	5.7377	5.94789
scaffold_118:337358-339417	maltose permease	14.2468	12.342	15.45	17.5637
scaffold_119:206256-208729	nima interactive protein	1.42781	0.881946	6.40966	5.19105
scaffold_11:128633-132177	Similar to hypothetical protein	8.09421	0.283356	6.03324	11.0517
scaffold_11:580882-583131	hypothetical protein UCRNP2_6604	3.69425	30.2957	11.4183	9.83482
scaffold_11:614527-617358	nacht-ank domain protein transcript variant partial	4.32371	10.429	5.13212	4.56169
scaffold_11:840280-841603	set domain-containing protein 5	1.22904	1.37181	3.32822	4.63573
scaffold_11:872798-875348	alpha beta-hydrolase	0.458544	6.86377	6.05309	1.60208
scaffold_11:89024-89171	hypothetical protein V502_00257	0	0	16.0943	8.60454
scaffold_120:110760-117047	sad1 unc domain protein	17.6768	9.5454	23.0168	20.5882
scaffold_120:199976-203136	patatin phospholipase a2-related protein	2.04405	2.53498	4.3897	1.22369
scaffold_120:72679-77046	nad-dependent histone deacetylase sir2	7.39601	3.68235	11.7937	7.75274
scaffold_121:331846-332051	serine threonine protein	0	0	8.44707	1.01612
scaffold_121:53896-56899	nacht-ank domain protein transcript variant partial	0.0446928	30.3906	2.90178	6.75931
scaffold_121:58248-62265	nacht-ank domain protein transcript variant partial	0.252643	105.544	9.16836	21.8865
scaffold_121:97253-104013	nacht-ank domain protein transcript variant partial	2.40662	106.379	34.1214	30.3099
scaffold_126:157366-162301	nacht-ank domain protein transcript variant partial	11.919	32.9381	8.33972	4.66112
scaffold_126:167182-168001	c2h2 type zinc finger domain protein	0.0203146	34.3389	0.345061	0.153261
scaffold_126:172020-172770	hypothetical protein LEMA_P000830.1	0.0915083	73.993	1.10601	0.143831
scaffold_126:193401-199894	ankyrin repeat domain-containing protein 50 q9ulj7	0.12335	8.3026	5.4475	5.93264
scaffold_126:82750-83562	c2h2 finger domain	0.53425	46.8636	1.53035	0.335883
scaffold_127:206457-209220	ankyrin repeat-containing	0.127095	7.44452	0.862109	0.719022
scaffold_127:292793-296049	ankyrin repeat-containing	0	4.75804	1.92771	2.72597
scaffold_127:36587-43521	ankyrin repeat protein	8.39226	16.9814	34.1623	45.1859
scaffold_128:281115-287220	nacht-ank domain protein transcript variant partial	3.34584	20.8234	9.42306	10.289
scaffold_129:313431-315852	aaa-atpase-like protein	3.80271	2.4	7.11275	4.32681
scaffold_12:789528-791824	cysteine mitochondrial	37.0337	33.3377	67.7287	72.4241
scaffold_12:882009-885085	bzip transcription factor	27.1971	46.0184	18.5843	11.045
scaffold_131:79024-84251	ankyrin repeat-containing	38.6056	12.2946	33.9516	22.0731
scaffold_133:299032-300871	hypothetical protein V497_03852	2.5548	5.38818	31.0783	16.9542
scaffold_134:48869-49847	Similar to hypothetical protein GLRG_04280	2.43818	5.56694	3.52314	1.74598
scaffold_135:143484-147859	ankyrin repeat-containing	12.691	16.4384	7.786	24.1676
scaffold_135:148483-149982	ankyrin repeat-containing	6.01557	1.76031	1.4381	1.71171
scaffold_135:99402-101438	ankyrin repeat protein	9.93334	0.279402	0.775949	0.377654
scaffold_138:10860-12981	protein kinase-like (pk-like)	0.0782938	2.81584	3.98055	5.33173
scaffold_138:13076-15542	protein kinase-like (pk-like)	0.0221193	2.3797	5.02801	5.49909
scaffold_138:179446-180280	hypothetical protein	2.12199	2.09055	4.76781	2.46868
scaffold_138:225289-227183	hypothetical protein	0.44402	2.36785	6.1585	3.31217
scaffold_138:233635-234718	hypothetical protein	0.767896	40.5267	16.6469	9.60123
scaffold_138:24097-26950	nacht-ank domain protein transcript variant partial	2.76252	21.335	8.40848	11.1552
scaffold_138:72103-75326	reverse transcriptase-like protein	17.7434	16.3983	15.0922	15.9615
scaffold_138:81003-81188	keratin-associated protein 5-4	0.577799	0	10.6157	14.5942
scaffold_138:82621-85840	serine threonine-protein kinase	1.90863	1.68266	9.10633	9.48322
scaffold_138:86763-90032	ankyrin repeat-containing	4.79581	12.5887	23.8609	31.557
scaffold_139:229334-234295	fatty acid synthase subunit fungi type	0.0315612	0.443602	2.10961	8.6596
scaffold_139:236435-238201	hypothetical protein V500_08576	0.0320255	3.1178	6.54782	7.76077
scaffold_13:146760-148249	allergenic cerato-platanin asp f13	2.94846	241.095	383.475	155.105
scaffold_13:200156-203915	ankyrin repeat domain-containing protein 50 q9ulj7	0.330798	8.97742	13.5206	15.3385
scaffold_13:262883-266260	ankyrin repeat-containing	0.173477	2.92397	5.88198	2.8451
scaffold_13:291984-293720	ankyrin repeat-containing	3.51827	0.577045	5.26826	1.84731
scaffold_13:294659-295696	set domain-containing protein 5	2.71584	1.06068	14.605	11.6779
scaffold_13:434797-436575	required for hyphal anastomosis protein	0.619738	6.54281	8.21064	3.69598
scaffold_13:468827-472531	ankyrin repeat-containing	0.654117	1.84408	5.25319	7.0685
scaffold_13:559501-562995	hypothetical protein A1O3_06782	1.74915	1.39115	7.69959	5.68389
scaffold_140:120314-123872	ankyrin-1 p16157	2.45058	5.76837	23.696	32.6228
scaffold_143:60851-62244	phage infection protein	0.904367	4.90362	21.8033	20.8764
scaffold_145:108071-112297	ankyrin repeat domain-containing protein 50 q9ulj7	0.127535	17.1784	3.16148	4.45022
scaffold_145:182274-187861	ankyrin-1 p16157	11.3031	7.23516	15.364	19.5424
scaffold_145:241908-242630	endo- -beta-glucanase engl1	0.530448	0.478434	4.9463	3.9111
scaffold_145:277227-282002	adenine nucleotide alpha hydrolases-like protein	18.1552	44.3998	33.1068	20.0368
scaffold_146:10037-11757	ankyrin repeat-containing protein	14.6422	6.79297	10.4106	8.47319
scaffold_146:34283-37406	protein	5.41273	0.0318895	0.296728	0.123919
scaffold_147:178187-180170	hypothetical protein W97_04020	11.5297	5.75442	11.9215	11.3842
scaffold_147:203411-204635	c2h2 finger domain	0.159335	2.99444	15.2604	1.95706
scaffold_148:13027-15105	ebp domain	0.26029	6.87824	13.9681	12.5274
scaffold_148:197286-203629	nacht-ank domain protein transcript variant partial	2.47835	35.8062	36.5081	38.5101
scaffold_148:230683-232757	hypothetical protein V493_00539	5.85233	9.12424	28.1182	21.9636
scaffold_148:236033-239740	transcription factor	0.171425	0.872532	23.7148	9.3298
scaffold_148:64690-66874	ankyrin repeat domain-containing protein 50 q9ulj7	0.018951	11.2185	9.02007	21.1013
scaffold_14:178154-180076	hypothetical protein	0.109197	0.135423	12.1259	1.72978
scaffold_14:193781-195546	mip transporter	5.48787	4.98769	19.4048	6.52684
scaffold_14:221472-224365	arf-like gtpase atypical	0.604765	4.05008	1.68951	7.26381
scaffold_14:243252-245312	ankyrin repeat-containing	6.20644	9.61925	7.35988	12.1236
scaffold_14:24798-26453	mpv17 pmp22 protein	1.50822	1.68876	5.51713	4.07411
scaffold_14:329097-330936	hypothetical protein CPC735_035660	25.7852	7.68385	10.1229	8.96273
scaffold_14:634620-638131	peptidase aspartic	0.340466	0.933612	26.4246	21.1159
scaffold_14:684857-689303	glycoside hydrolase family 76 protein	12.6025	13.3067	20.0659	15.9509
scaffold_14:827316-832375	hypothetical protein	2.05646	1.69386	4.23171	7.61335
scaffold_14:837305-840818	hypothetical protein HCBG_06786	27.3191	16.5698	21.5931	21.9396
scaffold_153:44995-46103	zinc finger fyve phd-type protein	48.3685	7.54534	36.0593	20.7234
scaffold_154:209248-210636	ribonucleotide reductase inhibitor protein	1.65796	2.34429	12.9826	18.9065
scaffold_157:171910-172678	hypothetical protein	0.110741	0.164806	3.55956	5.95982
scaffold_157:89747-91455	ankyrin repeat-containing	3.57541	3.80511	10.776	11.1333
scaffold_159:232405-234318	hypothetical protein	1.33189	3.1039	15.5359	9.97331
scaffold_159:73341-75414	ankyrin repeat domain-containing protein partial	7.70245	7.36139	17.756	18.9045
scaffold_15:1092612-1095241	glycosyltransferase family 4 protein	1.23799	10.453	1.15232	0.817104
scaffold_15:1156549-1161386	ankyrin repeat-containing	0.0162029	7.68945	4.80486	8.79627
scaffold_15:862887-864071	say domain-containing protein 1 q9npb0	2.89567	3.3222	4.99981	6.52761
scaffold_15:928216-933054	hypothetical protein	3.30197	3.59947	5.44927	3.24146
scaffold_15:960057-963526	pogo transposable	4.73586	0.803063	2.62789	3.59347
scaffold_15:987946-992319	ankyrin repeat-containing	1.20038	2.78012	7.13895	5.49682
scaffold_160:111816-115249	hypothetical protein RSAG8_07588, partial	2.67714	3.74775	5.81037	4.36413
scaffold_161:159014-165927	methionyl-trna synthetase	19.131	13.6762	24.9625	21.6098
scaffold_161:3-4384	cell morphogenesis protein pag1	1.72824	2.8528	8.38913	6.58205
scaffold_162:73919-78828	glycosyltransferase family 4 protein	16.8086	1.04871	15.066	6.8899
scaffold_163:123029-125990	hypothetical protein V500_08576	0.0181494	3.78141	7.85989	6.45154
scaffold_164:128675-131251	nacht-ank domain protein transcript variant partial	9.68212	12.4195	2.72815	1.12044
scaffold_164:134785-138274	nacht-ank domain protein transcript variant partial	26.8903	70.5086	25.0244	14.047
scaffold_164:169023-170521	mfs general substrate transporter	0.0579796	5.53667	3.87576	1.14202
scaffold_165:137556-139472	hypothetical protein	0.051137	0.199316	11.1853	18.5524
scaffold_165:172186-176160	mediator of rna polymerase ii transcription subunit 16	13.7784	7.11158	15.1471	14.3972
scaffold_166:77908-81198	hypothetical protein	3.96864	2.42823	6.79976	7.4661
scaffold_168:30112-31881	hypothetical protein V500_08576	25.7711	25.955	36.5808	43.0797
scaffold_16:1036640-1038372	dead deah box dna helicase	26.7794	7.98811	10.1043	10.5778
scaffold_16:228289-230817	pgap1-like protein	1.60394	1.56196	4.40171	2.62547
scaffold_16:405302-409083	cell wall anchored protein	1.36402	21.5877	4.78376	1.88629
scaffold_16:683478-684849	membrane protein	5.66769	1.16927	7.27869	6.92374
scaffold_16:737365-739961	integral membrane protein	0.0575235	2.04938	31.8903	11.2619
scaffold_16:979882-982612	kinesin light chain	3.61009	2.31534	5.29843	3.76658
scaffold_170:107311-113055	ubiquitin thioesterase partial	26.4554	1.70292	9.26106	5.00268
scaffold_170:72729-75183	ankyrin repeat domain-containing protein 50 q9ulj7	7.88864	4.46763	8.21407	7.93267
scaffold_171:110565-114881	adenine nucleotide alpha hydrolases-like protein	0.547659	4.4223	0.198734	0.172124
scaffold_175:97954-100733	ankyrin repeat protein	21.3262	49.0347	45.0399	48.1379
scaffold_176:10627-17489	hypothetical protein	36.4747	11.3827	21.7486	18.9568
scaffold_176:148089-149523	exonuclease	0.528614	8.71156	16.681	17.9955
scaffold_176:159457-162609	protein fam86b2 p0c5j1	13.9695	1.42091	3.96367	3.76104
scaffold_17:202139-204225	nacht-ank domain protein transcript variant partial	13.0257	4.92866	14.9506	10.21
scaffold_17:244294-249053	ankyrin repeat domain-containing protein 50 q9ulj7	4.28212	5.1607	9.82088	9.1506
scaffold_17:30388-34392	hypothetical protein	0.111938	4.87512	10.5717	11.1918
scaffold_17:477026-480619	tpr and ankyrin repeat-containing protein 1	0.225178	7.30197	1.48048	0.802856
scaffold_17:496593-498363	Similar to hypothetical protein FG02895.1	4.00095	16.4802	3.24469	3.91566
scaffold_17:498568-499711	conserved hypothetical protein	0.412692	12.1183	2.5046	2.29311
scaffold_17:739353-740510	dihydro-8-oxoguanine triphosphatase	2.29552	5.57982	50.4022	100.257
scaffold_17:803439-806763	ankyrin repeat-containing	17.7666	4.35104	21.3294	16.3927
scaffold_181:123107-127807	sir2 family protein	21.6442	1.07674	2.57741	1.20344
scaffold_183:187707-187880	Similar to hypothetical protein HMPREF1120_07409	11.0517	3.65495	7.74222	5.58798
scaffold_183:95107-99494	Similar to hypothetical protein	4.2501	2.87468	9.21715	7.38103
scaffold_186:177362-181017	small gtpase cdc42	27.9463	46.6845	38.412	50.6194
scaffold_187:148861-154303	duf221 domain-containing protein	3.50173	14.0117	17.0249	31.0047
scaffold_187:44727-46911	conserved hypothetical protein	121.943	126.162	167.792	261.078
scaffold_189:125702-126851	duf1903-domain-containing protein	0.873061	2.37877	6.8958	5.88766
scaffold_190:50814-52789	tbpip-like protein	2.88132	4.1251	6.39362	6.71218
scaffold_192:54798-56673	4-hydroxybenzoate mitochondrial q298g6	0.209564	0.937481	2.94313	10.9904
scaffold_195:169663-170836	Protein of unknown function	4.46372	4.33583	2.39342	5.01206
scaffold_198:58683-60147	ankyrin repeat protein	0.4168	13.3164	3.15051	4.36687
scaffold_199:136452-139255	hypothetical protein HCBG_06035	5.95377	9.04908	18.4608	14.4496
scaffold_199:14436-16145	metalloprotease protein	0.191116	11.2016	1.50894	0.887983
scaffold_199:81640-84575	benzoate 4-monooxygenase cytochrome p450	4.98361	5.64656	4.75722	4.88902
scaffold_19:440187-442997	ankyrin repeat-containing	10.1187	3.58967	8.01416	5.94417
scaffold_19:659324-662652	ankyrin repeat	1.55374	7.49904	14.4961	13.5524
scaffold_19:711961-717997	Protein of unknown function	4.53105	2.45046	8.4331	6.93148
scaffold_19:906984-909123	duf1275 domain protein	6.70299	3.07825	16.8044	25.078
scaffold_1:1550063-1552671	hypothetical protein	0.499519	0.606584	12.1473	5.36409
scaffold_1:1931730-1932255	gmc family oxidoreductase	0.272034	3.42189	5.84052	6.40255
scaffold_1:1967054-1969952	Similar to similar to An06g00150	0.566496	9.3981	21.2252	14.3547
scaffold_1:312720-316421	hypothetical protein V502_09290	12.8861	4.54761	9.29561	9.48073
scaffold_1:316705-320052	hypothetical protein HCBG_06786	31.488	2.83834	5.47533	3.93808
scaffold_1:324429-326255	pfs domain protein	20.7641	18.369	33.2512	35.8861
scaffold_1:589913-593811	ankyrin repeat protein nuc-2	13.3167	5.30059	17.6973	20.2198
scaffold_1:593834-594206	ankyrin repeat protein nuc-2	6.35591	1.83313	11.8843	9.11221
scaffold_1:931695-934524	hypothetical protein HCBG_06035	27.9158	21.7841	25.4311	18.5542
scaffold_203:41173-42991	2 -cyclic-nucleotide 3 -phosphodiesterase	1.97589	10.2726	11.0037	11.8946
scaffold_205:51873-59104	reverse transcriptase	4.26097	3.40291	7.75979	7.55036
scaffold_208:111599-113542	37s ribosomal protein rsm22	12.8736	0.374608	0.319454	0.524426
scaffold_208:56404-59384	ankyrin repeat-containing	2.47846	3.19109	8.36537	8.22594
scaffold_209:4355-9139	phospholipid-translocating p-type atpase	14.9207	16.7798	16.9723	18.064
scaffold_209:72509-75326	hypothetical protein	0.0287238	15.0327	0.550358	0.662038
scaffold_20:341501-345119	retrotransposon unclassified	0.0586308	0.945261	1.87654	5.90593
scaffold_20:420544-424124	hypothetical protein	0.211222	0.422801	3.93087	4.38379
scaffold_20:574938-577035	hypothetical protein	0.634288	7.24352	2.58087	4.95074
scaffold_20:589053-593119	ankyrin repeat domain-containing protein 50 q9ulj7	4.4996	2.14132	3.73678	4.25173
scaffold_211:117417-118463	uncharacterized protein LOC100277536	0.0593777	7.52956	4.32501	4.77804
scaffold_211:65173-71067	ankyrin repeat-containing	10.2096	15.6423	12.9868	13.4625
scaffold_211:72224-75645	ankyrin repeat-containing	1.39995	2.3342	7.93015	6.43861
scaffold_212:4553-7160	hypothetical protein	0.452877	0.471267	5.20912	5.49067
scaffold_215:77543-81499	hypothetical protein	0.0066688	4.38749	11.8918	4.59852
scaffold_21:1083696-1085610	c2h2 type zinc finger domain protein	1.03125	5.36969	11.5424	8.08249
scaffold_21:1093170-1096209	hypothetical protein RirG_100590	52.8756	107.017	89.6492	75.6275
scaffold_21:252806-257111	hypothetical protein V501_05400	17.7216	35.3106	48.932	56.5085
scaffold_21:264639-266992	mfs transporter	2.03134	3.25549	5.04896	5.57592
scaffold_21:360203-362662	transcriptional activator xlnr	1.02064	8.36513	35.5806	6.18562
scaffold_225:33941-36210	zinc finger domain-containing ring-type protein	37.5904	18.3365	56.8314	59.3362
scaffold_227:36223-40522	nacht-ank domain protein transcript variant partial	19.1896	47.5324	28.3493	27.6388
scaffold_227:44956-46804	lipase	4.83061	3.31145	4.87972	4.99243
scaffold_228:109139-112213	cell wall glycosyl hydrolase	29.1688	204.235	91.876	98.6958
scaffold_22:206825-207035	ankyrin repeat-containing protein	5.56237	3.6791	10.2061	4.2093
scaffold_22:273305-276633	ankyrin repeat-containing	6.10683	0.268178	1.05674	1.23341
scaffold_22:317812-321330	ankyrin repeat-containing	11.1475	8.05705	4.39891	5.86104
scaffold_22:333570-337867	ankyrin repeat-containing	2.73266	12.8963	7.38329	9.2879
scaffold_22:344389-346571	Protein of unknown function	1.36585	9.01057	10.3592	12.1314
scaffold_22:352205-355329	cuticle-degrading protease	2.6219	0.393169	4.50537	3.79171
scaffold_231:65245-68588	ankyrin repeat-containing	2.89735	5.99034	2.57195	2.51016
scaffold_232:54603-58006	isoflavone reductase family protein	0.402794	2.31823	5.35908	17.4727
scaffold_244:89302-90825	target of rapamycin complex 2 subunit bit61 o74547	73.8985	8.27704	20.1636	18.9513
scaffold_246:35123-37413	ankyrin repeat protein	0.491685	1.29391	17.7348	11.8127
scaffold_24:235451-237403	hypothetical protein	0.801351	0.221834	5.8047	8.77942
scaffold_24:237593-238666	multiple banded antigen	1.89866	0.10703	4.77334	5.64249
scaffold_24:253434-254439	hypothetical protein	0.0156033	0.561174	5.60624	7.43542
scaffold_24:501431-505515	ankyrin repeat	0.777087	40.0005	11.2847	1.64983
scaffold_24:90285-94071	formate dehydrogenase	18.9125	5.94707	13.0583	17.3217
scaffold_251:68705-70192	laglidadg endonuclease n1 ibberella zeae ph-1 5j053_gibze	9.39519	0.616427	1.52793	4.21512
scaffold_253:55423-58121	genetic interactor of prohibitins mitochondrial e7qkv3	5.12095	2.15843	7.69903	6.67132
scaffold_253:59932-62332	ankyrin repeat-containing	5.69594	2.72669	4.74003	6.3231
scaffold_259:14737-16968	retrovirus-related pol polyprotein from transposon tnt 1-94	0.968784	5.81599	5.11893	4.88736
scaffold_25:112372-116165	ankyrin repeat-containing	2.51674	2.1615	10.1093	10.4779
scaffold_25:378703-384513	mfs peptide transporter	8.4141	0.379201	1.46071	1.25699
scaffold_25:670252-672048	ring finger protein	3.00869	118.71	5.06981	7.97015
scaffold_25:759253-760501	thiopurine s-methyltransferase family protein	0.0958002	0.475236	3.47324	5.13409
scaffold_25:902960-903948	gpi anchored cell wall protein	3.69836	14.689	3.79067	0.821782
scaffold_25:920938-928490	frequency clock protein	11.4072	1.40223	5.00284	2.81715
scaffold_261:26552-31414	cysteine mitochondrial isoform x2	6.81972	4.68352	5.60015	5.09884
scaffold_261:34393-35745	Protein of unknown function	4.60695	1.43173	9.47649	17.3491
scaffold_261:80823-82075	protein	0.405598	2.63342	11.9697	15.4785
scaffold_261:82255-83384	nad-dependent deacetylase sirtuin-2	5.7299	0.921778	1.37717	1.24035
scaffold_261:84515-87634	trna splicing protein	7.04234	1.81487	5.78573	4.26759
scaffold_266:44576-46437	origin recognition complex subunit 1	8.13633	0.421216	1.34102	1.11022
scaffold_269:81993-87071	Similar to hypothetical protein NECHADRAFT_81850	4.49991	0.38202	4.68469	2.71076
scaffold_26:478267-479694	hypothetical protein	0.0817903	0.0507171	4.7551	2.62221
scaffold_26:880636-882628	protein phosphatase	2.04952	1.05834	5.84853	5.65465
scaffold_272:89062-89555	carbonic anhydrase	11.7368	0.749189	3.15804	2.3336
scaffold_274:44298-46278	3-(3-hydroxy-phenyl)propionate 3-hydroxycinnamic acid hydroxylase	4.3732	0.663749	4.55402	2.2311
scaffold_27:252772-257986	hypothetical protein V498_01099	0.0998924	2.46219	3.93443	5.34345
scaffold_27:263239-270509	integral membrane protein	12.0395	7.1394	13.2525	10.1556
scaffold_27:596994-597132	rta1 domain	3.46729	30.1003	59.473	30.8179
scaffold_27:600040-602556	Protein of unknown function	0.232642	0.999744	9.19543	7.04665
scaffold_27:651538-655716	pak-box p21-rho-binding protein	0.283336	1.04245	6.55149	2.80607
scaffold_27:786609-789293	chaperone-binding protein	29.7138	45.2637	42.7385	35.3584
scaffold_27:86912-88695	hypothetical protein M437DRAFT_48178, partial	203.637	178.572	563.551	695.504
scaffold_27:88760-89859	cytochrome b pre-mrna-processing protein 6 p07253	10.8239	7.27471	37.0237	41.1081
scaffold_27:937641-938430	mss4-like protein	13.1971	0.397251	0.167414	0.456474
scaffold_280:43577-47210	ankyrin repeat domain-containing protein 50 q9ulj7	30.8326	25.0032	43.9345	25.1624
scaffold_281:17766-21348	hypothetical protein	1.04067	5.0752	2.83029	2.36985
scaffold_283:49257-52146	nacht-ank domain protein transcript variant partial	44.5537	17.3974	21.8076	16.857
scaffold_284:38714-41344	nacht-ank domain protein transcript variant partial	3.15041	4.06053	7.11991	4.86819
scaffold_284:45535-47362	caspase recruitment domain-containing protein 6 isoform x1	8.68425	12.7481	15.4627	12.1193
scaffold_284:53309-56100	nacht-ank domain protein transcript variant partial	3.90699	14.0024	13.3792	10.3343
scaffold_284:71217-75236	nacht-ank domain protein transcript variant partial	24.2967	15.9547	9.02647	9.71719
scaffold_289:27483-29590	rho-type gtpase-activating protein 4	2.35951	8.82753	34.9808	36.5471
scaffold_28:101840-106913	ankyrin repeat-containing	3.68226	35.9149	8.61028	10.7314
scaffold_28:108133-109384	ankyrin repeat domain-containing protein 50 q9ulj7	1.68364	1.11064	4.60213	3.70818
scaffold_28:109434-111735	ankyrin repeat-containing	5.73806	4.14248	7.62869	7.28139
scaffold_28:27744-32480	ankyrin repeat-containing	0.692923	2.45821	5.39878	9.25603
scaffold_28:429829-433814	ankyrin repeat domain-containing protein 50 q9ulj7	21.2493	17.7806	12.1896	9.75463
scaffold_28:467266-469058	hypothetical protein	3.8668	7.29581	2.01657	2.18815
scaffold_28:537386-541304	ankyrin repeat-containing	1.33056	9.67518	9.60192	9.1429
scaffold_28:661407-665429	ankyrin repeat-containing	0.704507	9.44015	4.7173	5.43356
scaffold_28:724054-727848	ankyrin repeat domain-containing protein 50 q9ulj7	0.616814	17.4773	15.9428	12.3589
scaffold_28:861780-864304	ankyrin repeat-containing	0.0215665	30.7448	1.28898	0.216907
scaffold_296:30550-34634	ankyrin repeat-containing	3.2212	3.93487	18.2139	15.1404
scaffold_296:8338-8490	hypothetical protein	7.16735	14.8146	18.8713	22.7007
scaffold_29:161657-162117	hypothetical protein	0.194761	3.07961	11.073	13.1669
scaffold_29:62703-66054	nacht-ank domain protein transcript variant partial	2.53222	19.8678	10.2513	13.7983
scaffold_29:727174-727712	centrin-binding protein sfi1 protein	1.12062	0.880182	5.36972	4.69771
scaffold_29:960217-962272	apses transcription factor xbp1	8.72329	6.05864	0.538474	0.47572
scaffold_2:106207-107625	hypothetical protein GMDG_06280	0.494377	4.33012	5.51694	9.40111
scaffold_2:1120531-1122763	ankyrin repeat protein	3.79921	1.42269	6.61508	7.19561
scaffold_2:1130689-1130862	ankyrin repeat domain-containing protein 50 q9ulj7	2.21035	0	10.6456	2.79399
scaffold_2:1271346-1273626	ankyrin repeat-containing	22.3709	11.6041	21.5984	20.2926
scaffold_2:1486243-1486912	tyrosine serine protein	0.644483	2.36451	5.15812	6.58471
scaffold_2:1505977-1507043	hypothetical protein COCCADRAFT_2536	0	8.79371	51.2466	21.7321
scaffold_2:1507376-1511349	protein	0.0929422	3.45794	4.34498	2.52884
scaffold_2:1868212-1874579	hmg box protein	6.77065	3.29073	19.7477	9.6832
scaffold_2:2204007-2207617	nacht-ank domain protein transcript variant partial	21.344	24.6254	8.04202	11.9273
scaffold_2:401022-403349	rna polymerase ii transcriptional	1.17834	8.09586	17.6183	21.5249
scaffold_2:531970-536242	nacht-ank domain protein transcript variant partial	6.21549	0.930639	2.57532	1.6316
scaffold_2:891522-892572	tim barrel metal-dependent	13.6367	10.9387	62.7156	63.4373
scaffold_2:930748-930984	ankyrin-1 p16157	7.56016	2.18771	9.23969	4.76342
scaffold_305:53085-55854	mfs glucose	0.102414	0.145155	68.7374	6.11272
scaffold_30:577356-580612	ankyrin repeat domain-containing protein 50 q9ulj7	0.655827	2.3536	6.91297	6.81236
scaffold_30:582749-586609	hypothetical protein	3.60329	3.30167	6.78146	5.97541
scaffold_30:629237-631913	hypothetical protein HCBG_06786	20.0639	4.68159	14.5368	12.927
scaffold_30:632168-636185	ankyrin repeat-containing	1.41414	4.55739	2.98754	3.29164
scaffold_31:382335-383265	hypothetical protein	0.722945	1.4516	4.8353	4.11213
scaffold_31:383407-384716	hypothetical protein	0.690188	0.813858	5.3216	7.83826
scaffold_31:397739-399625	f-box domain and ankyrin repeat protein	8.35007	8.91702	29.5206	25.8849
scaffold_31:598942-603311	six-hairpin glycosidase	12.466	4.19468	5.26616	4.4334
scaffold_31:674150-679116	ankyrin repeat-containing	9.0433	4.7963	6.16431	6.66872
scaffold_31:692592-694610	integral membrane protein	5.36411	3.18085	6.61144	9.31829
scaffold_325:26312-31568	Protein of unknown function	4.27948	15.3445	20.476	19.023
scaffold_327:4207-7005	glutamine repeat protein-1	15.0602	11.9073	22.8118	17.139
scaffold_32:402431-405139	ankyrin repeat-containing	5.55511	5.8113	14.8276	12.5923
scaffold_32:418008-419883	ankyrin repeat-containing	6.82579	0.501227	0.694227	0.432841
scaffold_32:426909-428492	pfs domain protein	5.23228	1.21457	0.462031	0.547237
scaffold_32:446136-449573	ankyrin repeat-containing	4.14038	4.63571	6.60693	7.23374
scaffold_32:508709-510742	kynurenine formamidase-like protein	18.2102	2.39153	7.48634	7.85777
scaffold_32:514044-516865	nacht-ank domain protein transcript variant partial	2.84887	6.47931	0.349693	0.0661026
scaffold_32:673190-676450	ankyrin repeat-containing	18.0567	6.82311	8.35316	8.36278
scaffold_32:759093-760983	ankyrin repeat-containing	0.526669	4.47094	3.98296	5.26914
scaffold_32:763497-765513	ankyrin repeat-containing	1.80842	2.55948	6.32116	8.05295
scaffold_32:766447-768211	ankyrin repeat-containing	6.14073	1.82933	1.8747	1.45134
scaffold_32:771115-773543	ankyrin repeat-containing	9.4825	9.08851	9.96325	8.73952
scaffold_333:25723-25867	hypothetical protein	2.93905	18.2247	29.0534	22.3673
scaffold_33:359658-362147	ankyrin repeat protein	80.2679	32.3289	23.5283	28.1823
scaffold_33:575409-577465	ankyrin repeat-containing	6.06451	2.80574	14.2663	13.3554
scaffold_33:577865-579495	ankyrin repeat-containing	4.63901	8.22194	17.8152	14.5533
scaffold_33:586732-588595	ankyrin repeat-containing	1.23632	5.6188	13.0296	16.5764
scaffold_33:596432-598307	ankyrin repeat-containing	10.3659	26.333	52.5266	46.2858
scaffold_33:603290-607028	ankyrin repeat-containing	1.32397	4.62733	14.9513	19.4973
scaffold_33:608419-611579	ankyrin repeat-containing	3.10628	4.30894	14.5015	11.7208
scaffold_33:613824-616116	ankyrin repeat-containing	2.06669	3.11282	10.5337	10.9127
scaffold_33:628273-630496	ankyrin repeat-containing	0.408872	3.75695	11.1768	9.1592
scaffold_33:636303-638598	ankyrin repeat-containing	4.62993	3.39767	13.074	15.5446
scaffold_33:643558-645617	ankyrin repeat-containing	1.28781	1.87304	7.45193	6.60334
scaffold_33:647698-650165	ankyrin repeat-containing	3.98524	4.89441	12.6511	15.3156
scaffold_33:663650-665345	ankyrin repeat-containing	7.64927	1.7163	4.83229	5.37789
scaffold_33:668007-670019	ankyrin repeat-containing	4.31659	7.40372	15.6616	16.098
scaffold_33:753972-757124	ankyrin repeat domain-containing protein 50 q9ulj7	12.5904	8.12026	25.3397	27.4903
scaffold_34:13330-17141	37s ribosomal protein rsm22	1.09948	0.855984	4.97506	4.52607
scaffold_34:142840-144370	hypothetical protein V491_05666	13.7116	1.87122	7.95882	3.2723
scaffold_34:174822-176020	hypothetical protein V500_08576	4.65341	0.265156	5.3731	1.34408
scaffold_34:18392-20111	hypothetical protein THITE_2120698	0.643857	1.03395	14.5154	16.7292
scaffold_34:20223-22214	hypothetical protein V491_09048	6.08901	2.84698	7.86336	6.7049
scaffold_34:351792-353385	hypothetical protein V500_08576	25.496	5.82817	14.0553	11.0697
scaffold_34:355860-356645	hypothetical protein	0	0	5.08503	0.567756
scaffold_34:480711-481975	Protein of unknown function	38.0371	13.9251	23.268	32.6681
scaffold_34:514549-518045	ankyrin repeat domain-containing protein 50 q9ulj7	5.82188	0.721072	1.95103	1.57179
scaffold_34:588529-591826	Similar to conserved hypothetical protein	16.0571	28.832	0	0
scaffold_34:634143-634520	hypothetical protein UCREL1_2586	0	7.5701	0	0
scaffold_34:634632-635477	archaeal flagellin n-terminal-like domain-containing protein	0.116951	11.4823	0	0
scaffold_35:113207-114126	gnat family acetyltransferase nat4	24.6431	5.13698	3.72216	2.98865
scaffold_35:172366-175001	hypothetical protein BofuT4_P020930.1	2.09424	2.01014	12.9871	9.97512
scaffold_35:317869-318000	predicted protein	8.51197	23.7517	28.1185	27.0595
scaffold_35:318904-321622	chromosome segregation atpases-like partial	1.08471	2.41895	4.00416	6.56197
scaffold_35:448186-450510	mfs multidrug transporter protein	0.0885005	0.431707	30.5076	3.21179
scaffold_35:522324-523859	ankyrin repeat-containing	5.02624	25.3414	39.0556	20.0916
scaffold_35:531721-534618	cell wall anchored protein	2.5316	2.63844	6.11082	4.50832
scaffold_35:722108-724533	cysteinyl-trna synthetase	6.44847	2.16519	5.66524	6.21656
scaffold_35:812833-814901	hypothetical protein	0.0201297	3.54494	55.6986	35.2953
scaffold_35:820678-822734	geranylgeranyl pyrophosphate synthetase	10.1435	106.677	7.26989	8.90644
scaffold_36:164300-166740	wd40 repeat-like protein	6.02483	2.15761	15.0255	13.5172
scaffold_36:54381-58415	ankyrin repeat protein	0.137194	10.4882	4.0411	3.67947
scaffold_37:138451-144114	nacht-ank domain protein transcript variant partial	2.45009	18.2767	16.8897	12.358
scaffold_37:461142-467843	nacht-ank domain protein transcript variant partial	0.543083	9.8711	3.9649	3.36526
scaffold_37:669693-672798	nacht-ank domain protein transcript variant partial	11.229	2.78624	10.9231	3.67016
scaffold_37:98406-98973	hit domain-containing protein	9.66023	9.33701	16.5774	16.9474
scaffold_37:99605-104513	atp-dependent rna helicase has1	11.0485	8.88293	17.3102	16.0966
scaffold_38:271878-275133	ankyrin repeat domain-containing protein 50 q9ulj7	5.50665	4.25109	5.67788	5.38157
scaffold_38:368786-370746	replication factor a protein 3	18.1264	21.6672	64.3704	62.9222
scaffold_38:620175-622578	phosphotidylinositol kinase	0.978365	0.839465	4.89705	3.88308
scaffold_39:391006-392269	predicted protein	2.99861	3.76273	12.0768	8.69795
scaffold_39:650867-655002	ankyrin unc44	0.852939	6.8796	4.99749	2.69672
scaffold_39:658234-659520	hypothetical protein FOMG_10184	0.0693291	3.71148	11.2165	4.95393
scaffold_39:740267-743381	aspartokinase	1.66796	3.72128	17.2129	17.4402
scaffold_3:107262-108753	nacht-ank domain protein transcript variant partial	2.5844	0.445823	8.21253	6.70614
scaffold_3:1331647-1331840	Similar to conserved hypothetical protein	0.994053	0.6164	11.0831	3.76435
scaffold_3:1345683-1350717	ankyrin repeat-containing	7.25041	3.81323	10.5003	9.76295
scaffold_3:1629153-1633420	ankyrin repeat domain-containing protein 50 q9ulj7	0.0277131	5.01025	0.796475	1.20391
scaffold_3:1787308-1791717	ankyrin repeat-containing	9.3989	0.675245	2.83347	4.0172
scaffold_3:1842851-1842983	hypothetical protein	22.713	33.2895	46.3717	65.6254
scaffold_3:184613-187084	leucyl-trna synthetase	1.39044	4.56416	1.3119	0.749169
scaffold_3:233675-239795	nacht-ank domain protein transcript variant partial	60.6942	60.3052	17.4363	15.5964
scaffold_3:292880-296805	ankyrin repeat domain-containing protein 50 q9ulj7	9.54185	0.550398	5.4859	3.38568
scaffold_3:352011-357929	phosphate metabolism protein	21.8902	13.2683	26.3823	34.6655
scaffold_3:358486-360274	sir2 family histone deacetylase	36.9497	9.72293	19.9484	24.3587
scaffold_3:603861-604813	tubulin binding cofactor a	0.801955	18.2544	84.806	67.2433
scaffold_3:933675-937385	ankyrin repeat-containing	2.43358	0.429255	4.26063	8.59509
scaffold_3:961949-963851	Similar to hypothetical protein MYCGRDRAFT_111173	0.014731	1.02306	2.96371	4.95412
scaffold_3:99177-105748	uncharacterized protein CPUR_04004	32.2185	0.677519	0.937014	1.95415
scaffold_40:351677-354689	signal sequence receptor alpha subunit	31.7372	10.3979	17.5819	16.9645
scaffold_40:606103-612804	proline-rich protein	0.708704	7.98668	15.5778	13.3618
scaffold_40:74268-77127	pfs domain-containing protein	0.838663	10.8508	1.61881	1.94878
scaffold_41:323025-325436	37s ribosomal protein rsm22	4.89111	0.161662	0.496075	0.434641
scaffold_41:363406-365182	ankyrin repeat-containing protein	7.35881	2.91052	7.54552	4.95092
scaffold_41:636785-639347	snf7 family protein	7.24633	20.1971	25.496	21.1145
scaffold_41:645923-649068	palmitoyltransferase akr1	19.3197	10.2971	24.5887	17.8927
scaffold_41:682975-689308	nacht-ank domain protein transcript variant partial	5.86914	9.26111	8.70988	8.74115
scaffold_41:690409-694354	ankyrin repeat protein	3.40774	4.58702	7.48806	6.97061
scaffold_42:278172-280845	hypothetical protein	28.8784	24.0647	51.1625	50.5796
scaffold_44:262319-264410	Protein of unknown function	16.8422	11.467	8.5985	10.0663
scaffold_44:720921-723892	hypothetical protein GGTG_11658	0.754999	1.25031	14.6471	2.16548
scaffold_45:36202-39253	ankyrin repeat-containing	0.790913	1.74377	1.38339	4.4413
scaffold_45:606394-609457	hypothetical protein HMPREF1120_06021	2.17026	18.3575	27.4373	26.448
scaffold_45:7380-10978	nacht-ank domain protein transcript variant partial	0.151126	11.3322	5.72058	11.849
scaffold_45:94357-97733	ankyrin repeat domain-containing protein 50 q9ulj7	7.72216	4.39712	7.38828	10.1544
scaffold_46:368197-369752	hypothetical protein	0.129582	3.85691	17.8483	3.06051
scaffold_46:456694-458522	c2h2 finger domain	4.59743	10.6488	1.75056	1.19086
scaffold_46:515784-517363	fatty acid synthase beta subunit dehydratase	5.00194	0.248131	0.665358	0.731771
scaffold_47:452872-454831	Protein of unknown function	24.244	0.486089	0.828597	0.64508
scaffold_47:462936-463099	Protein of unknown function	3.67272	4.55481	2.41437	11.6172
scaffold_47:511983-514651	nacht-ank domain protein transcript variant partial	73.5304	14.5625	2.42736	4.04002
scaffold_48:352128-355291	carbonic anhydrase	0.338216	107.751	0.0386609	0.0265749
scaffold_48:69334-70559	limonene- -epoxide hydrolase	50.9984	5.93746	45.4805	43.9062
scaffold_48:705769-708204	at hook domain-containing protein	4.18254	7.12006	16.4728	12.2082
scaffold_49:306797-308956	ankyrin repeat-containing protein	0.473432	72.0911	7.29659	6.40246
scaffold_49:351529-353140	extracellular protein	3.21736	4.64041	1.48625	0.960967
scaffold_49:480935-483411	hypothetical protein	10.7522	5.13448	5.8402	6.57541
scaffold_49:539571-542282	wd g-beta repeat containing protein	8.09318	3.84275	8.22623	8.09833
scaffold_49:542446-545500	37s ribosomal protein rsm22	20.6387	13.8701	30.4541	19.0598
scaffold_49:575289-580272	cytochrome p450	5.86169	0.2013	0.229143	0.1876
scaffold_49:580331-582527	cytochrome p450	7.43429	0.420498	1.52574	0.852547
scaffold_49:585815-589627	hypothetical protein	13.8975	2.97146	15.0705	12.8988
scaffold_49:626686-633146	xanthine dehydrogenase	9.57002	21.1649	6.55528	6.8716
scaffold_49:693920-697159	conserved hypothetical protein	9.97493	2.40768	10.301	8.24963
scaffold_4:1031350-1033981	tpr domain protein	0.458709	6.30241	2.99627	4.34782
scaffold_4:1037676-1040551	tpr domain protein	9.25904	5.0241	3.46908	2.62011
scaffold_4:1091853-1095971	tfp pilus assembly protein	0.04475	5.96205	4.42625	8.07706
scaffold_4:1228782-1230537	murein transglycosylase	0.0645049	0.339988	17.1176	11.9112
scaffold_4:1267043-1271335	ankyrin repeat protein	5.68318	2.14442	0.495753	1.39662
scaffold_4:1327155-1330127	ankyrin repeat protein	5.55876	7.3254	10.4559	11.1587
scaffold_4:1510464-1511437	extracellular scp domain protein	0.178769	0.503875	6.47627	5.4763
scaffold_4:1627259-1630286	ankyrin repeat domain-containing protein 50 q9ulj7	6.95271	4.26457	15.7576	17.4594
scaffold_4:1680444-1681465	ankyrin-1 p16157	0.382453	6.01423	3.01811	2.86598
scaffold_4:1694187-1696633	ankyrin repeat-containing	5.16627	3.0444	4.73028	7.48401
scaffold_4:1707259-1710401	ankyrin repeat domain-containing protein 50 q9ulj7	1.01338	7.49838	2.15823	2.0823
scaffold_4:1713311-1716431	ankyrin repeat domain-containing protein 50 q9ulj7	3.1832	5.38954	4.30418	4.48186
scaffold_4:1719709-1723292	ankyrin repeat domain-containing protein 50 q9ulj7	3.53946	3.1085	6.47631	6.52563
scaffold_4:178402-182360	tfp pilus assembly protein	0.173297	4.61247	0.996982	0.863072
scaffold_4:351887-355496	tfp pilus assembly protein	1.26757	10.8537	5.50052	4.76679
scaffold_4:379030-382387	tfp pilus assembly protein	0.702276	7.66136	3.13069	5.48685
scaffold_4:452737-456004	tfp pilus assembly protein	3.3613	5.49566	3.24399	2.37731
scaffold_4:45828-47728	oleate-activated transcription factor 1	6.05419	2.56067	6.64731	5.83143
scaffold_4:51128-52840	Similar to unnamed protein product	3.19276	1.94379	5.15704	3.95149
scaffold_4:685133-687670	cell surface protein	0.251995	0.106389	15.4026	24.8256
scaffold_4:714811-720100	ankyrin repeat-containing	0.0442887	14.3875	2.6357	3.8758
scaffold_50:140048-142434	integral membrane protein	1.68535	8.22541	16.3782	17.21
scaffold_50:223242-227329	f-box domain-containing protein	8.95377	1.09884	10.4847	5.24136
scaffold_50:321018-322892	Similar to conserved hypothetical protein	1.62509	0.575828	9.23581	6.77896
scaffold_50:338989-341146	Similar to hypothetical protein MYCGRDRAFT_104020	9.14532	6.13155	9.51285	11.1997
scaffold_50:373612-375646	ankyrin repeat-containing	7.0327	3.69552	10.7502	8.70413
scaffold_50:578145-581947	Similar to hypothetical protein MYCTH_2079474	0.0730186	5.79557	24.6695	22.123
scaffold_50:629168-632464	ankyrin repeat domain-containing protein 50 q9ulj7	2.08364	1.99702	18.0129	13.6011
scaffold_50:72116-72820	nacht and ankyrin domain protein	5.66989	2.84983	15.0132	11.1813
scaffold_51:228185-234347	nacht-ank domain protein transcript variant partial	0.0651006	39.5894	29.8615	29.0643
scaffold_51:249426-250529	nacht-ank domain protein transcript variant partial	0.166852	6.58712	18.3478	21.7826
scaffold_51:354380-358853	ankyrin repeat-containing	4.07658	1.18123	5.3408	4.57227
scaffold_51:359553-364009	ubiquitin c-terminal hydrolase	62.5818	36.25	96.6802	111.386
scaffold_51:40269-45418	nacht-ank domain protein transcript variant partial	0.0328917	6.71489	20.4231	23.1401
scaffold_52:128635-133926	pyruvate carboxylase	2.13732	1.28415	15.7309	17.5471
scaffold_52:326278-327307	dna-directed rna polymerase i subunit rpa12	17.5739	24.6318	92.2593	88.2323
scaffold_52:557765-561614	hypothetical protein	71.36	11.9398	26.7817	28.1808
scaffold_52:618751-624350	ankyrin repeat-containing	2.19853	3.7706	11.2853	10.8603
scaffold_53:139796-141535	hypothetical protein G647_02520	0.0977652	0.101038	6.30104	0.829667
scaffold_53:180701-186665	nacht-ank domain protein transcript variant partial	3.17792	9.33706	13.0873	9.76255
scaffold_53:403678-406853	ankyrin repeat-containing	9.41076	5.07048	4.032	2.64676
scaffold_53:670239-675671	alpha beta-hydrolase	1.1607	4.29467	7.96597	12.0676
scaffold_54:475064-475924	hypothetical protein	1.219	4.01565	7.19217	11.3519
scaffold_54:476260-476863	hypothetical protein	1.22008	3.80218	11.7328	13.1399
scaffold_55:303426-305045	ankyrin repeat	0.972128	12.1438	1.92814	5.15546
scaffold_55:572795-574705	hypothetical protein CPC735_035660	20.6367	5.38227	14.3277	9.39176
scaffold_55:77113-78554	60s ribosomal protein l39	92.6212	52.6884	167.94	220.227
scaffold_56:255550-259077	Protein of unknown function	0.621182	2.68931	10.8741	11.1461
scaffold_58:219631-223926	nacht-ank domain protein transcript variant partial	11.5354	23.5752	5.08973	2.58743
scaffold_58:239566-239753	hypothetical protein	26.6878	0.689532	10.9434	12.6375
scaffold_58:269516-271832	nacht-ank domain protein transcript variant partial	53.1296	36.3126	6.34435	6.61916
scaffold_58:28855-30744	ankyrin repeat domain-containing protein 50 q9ulj7	6.398	2.01588	47.2033	24.7563
scaffold_58:304218-307072	hypothetical protein NECHADRAFT_1650	0.118012	0.0175626	8.21414	2.74175
scaffold_59:148705-150498	Similar to conserved hypothetical protein	2.66807	1.26889	17.6236	24.1831
scaffold_5:1100483-1101924	hypothetical protein V491_09048	45.5677	15.0556	35.7485	36.1305
scaffold_5:1108010-1113068	protein	16.5917	10.9516	14.2399	16.6426
scaffold_5:13273-15180	hypothetical protein V500_08576	1.24111	12.0859	10.3234	16.9977
scaffold_5:1607959-1612737	ankyrin repeat-containing	3.35622	2.86985	4.33083	5.1512
scaffold_5:901729-903456	Protein of unknown function	7.26696	1.41549	2.28495	1.4969
scaffold_5:965063-969878	37s ribosomal protein rsm22	17.9597	2.37572	10.9742	9.15547
scaffold_60:120349-123554	maltose permease	12.6349	0.57901	2.67929	2.8509
scaffold_60:124106-126160	set domain and mynd-type zinc finger protein 6 o94256	5.11781	3.24476	4.26596	3.70582
scaffold_60:147667-150003	hypothetical protein GLAREA_03777	4.45293	0.793074	6.85969	5.84164
scaffold_60:87286-90833	dead deah box dna helicase	47.5936	27.6976	42.8303	43.5507
scaffold_61:253773-255080	ureidoglycolate hydrolase	2.96979	18.2606	21.9025	13.439
scaffold_62:313134-314613	ankyrin repeat-containing	0.1373	1.13112	4.57411	4.24155
scaffold_62:334235-338599	ankyrin repeat-containing	0.126313	7.22083	7.32726	5.28564
scaffold_62:341501-343402	ankyrin repeat-containing	2.62366	2.44948	6.96112	6.41173
scaffold_62:350406-352179	ankyrin repeat-containing	3.3955	10.5967	21.5031	32.3577
scaffold_62:352651-354836	ankyrin repeat-containing	3.77566	1.6052	10.1621	14.0499
scaffold_62:357021-361463	ankyrin repeat-containing	2.19933	3.53666	5.39143	6.38713
scaffold_62:369289-372263	ankyrin repeat-containing	5.72636	1.34417	2.21829	2.48107
scaffold_62:389460-391337	hypothetical protein	2.36225	1.9747	6.78748	7.81943
scaffold_62:474822-475430	cytochrome p450	5.22175	6.01605	0.48451	1.98162
scaffold_63:14549-16373	ankyrin repeat protein	1.00359	3.31261	7.94737	7.25013
scaffold_63:93371-96029	cell division control protein cdc6	1.10612	5.26589	49.5573	47.2487
scaffold_65:192237-196766	hypothetical protein	136.737	69.2497	30.039	22.66
scaffold_65:359687-366241	c6 zinc finger domain containing protein	1.98814	11.7906	23.0325	19.948
scaffold_66:31178-34658	kinesin light chain	13.3656	1.15556	0.643543	0.844944
scaffold_66:415256-421171	37s ribosomal protein rsm22	0.0372441	0.432005	1.37948	8.98698
scaffold_67:158359-161297	hypothetical protein BofuT4_P012510.1	3.8846	10.2537	3.82551	7.19606
scaffold_67:96852-98288	Similar to hypothetical protein LEMA_P080600.1	9.97663	3.1341	19.3721	17.5962
scaffold_68:274369-279154	ankyrin repeat-containing	20.9095	50.6333	23.0482	30.3896
scaffold_68:282436-285528	haspin protein kinase	0.272891	1.13885	6.92628	8.27732
scaffold_68:359442-360894	mediator of rna polymerase ii transcription subunit 22 q6c265	24.2363	28.8271	39.5307	42.6271
scaffold_69:381805-383525	proteasome regulatory subunit 12	0.313467	0.583131	14.5166	5.00924
scaffold_69:448395-456238	ankyrin repeat protein	5.23001	0.737383	3.91573	4.73812
scaffold_69:504351-508478	ankyrin repeat-containing	8.00782	0.209617	1.37066	2.2612
scaffold_69:510687-514271	hypothetical protein	17.6514	10.3326	15.231	22.2513
scaffold_69:516976-524471	ankyrin repeat protein	6.92974	2.08786	1.62759	2.15527
scaffold_69:536047-537497	hypothetical protein	0.280986	5.01551	20.1248	14.8627
scaffold_6:112918-114457	Similar to hypothetical protein MYCGRDRAFT_111173	0.112401	0.185862	4.01379	5.57018
scaffold_6:1344690-1348856	hypothetical protein	21.9903	68.1599	49.221	36.1527
scaffold_6:1456220-1459669	ankyrin repeat-containing	4.6995	10.5041	13.8399	14.0408
scaffold_6:1520249-1522207	ankyrin repeat-containing	89.1165	10.0457	10.8431	2.98519
scaffold_6:486342-489966	ankyrin repeat domain-containing protein 50 q9ulj7	3.07272	3.46593	15.2727	15.2724
scaffold_6:504791-508059	sam binding motif containing protein	8.09225	4.27863	11.8516	3.59816
scaffold_6:632801-635396	ankyrin repeat domain-containing protein 50 q9ulj7	0.0941688	31.6295	28.705	7.97806
scaffold_6:795520-798972	ankyrin repeat domain-containing protein 50 q9ulj7	30.3548	30.1458	26.0239	24.8114
scaffold_6:824190-826925	ankyrin repeat domain-containing protein 50 q9ulj7	0.761119	6.08032	6.52764	6.69189
scaffold_6:829264-831217	ankyrin repeat domain protein	3.68268	3.76015	5.6052	3.64102
scaffold_6:914981-916608	zinc finger protein 431	0	0.043594	7.35924	0.950169
scaffold_6:984872-987540	hypothetical protein	0.370597	18.8816	180.818	14.2773
scaffold_6:999429-1001577	transcription factor iiib 60 kda subunit q9p6r0	0	0.0797918	2.38712	10.475
scaffold_71:266286-272572	nacht-ank domain protein transcript variant partial	0.606878	19.5787	7.60008	8.34317
scaffold_71:283055-286074	nacht-ank domain protein transcript variant partial	0.39995	9.06592	12.2494	11.1624
scaffold_71:296047-298247	nacht-ank domain protein transcript variant partial	2.76974	18.0685	25.157	29.1728
scaffold_71:401605-404429	nacht-ank domain protein transcript variant partial	2.62598	19.1848	10.3415	10.7384
scaffold_71:414337-420346	ankyrin repeat-containing	6.60834	23.6456	2.73119	7.75221
scaffold_71:471375-478410	37s ribosomal protein rsm22	31.8309	6.51495	18.3385	15.0711
scaffold_71:49153-51064	dde family endonuclease	6.05183	1.84453	4.00099	4.03453
scaffold_71:497968-500228	ankyrin repeat protein	1.68516	37.1804	17.008	14.1035
scaffold_72:346483-349886	sec1 family superfamily	22.0051	56.3553	34.9285	34.3456
scaffold_72:381701-385026	wd repeat protein	1.96809	5.46316	16.0495	13.6511
scaffold_72:391649-395782	ankyrin repeat domain-containing protein 50 q9ulj7	1.85004	0.537063	4.30952	2.81818
scaffold_72:401208-402604	polyketide cyclase dehydrase and lipid transporter	11.2342	7.37596	21.2003	16.4191
scaffold_74:901-3402	37s ribosomal protein rsm22	0.653472	1.47226	3.35786	5.77818
scaffold_75:122917-125059	sensory regulatory protein p0c0f7	0.0968074	0.0960464	5.72489	9.31466
scaffold_75:195709-198866	ankyrin repeat-containing	23.5114	0.0577911	0.337586	0.0692351
scaffold_75:201896-205517	ankyrin repeat domain-containing protein 50 q9ulj7	30.3111	3.02854	7.02608	8.42307
scaffold_75:218650-222667	hypothetical protein	19.2041	4.96023	9.41697	10.0935
scaffold_75:228625-232036	ankyrin repeat-containing	13.8715	1.37876	0.789881	1.2064
scaffold_75:238760-242410	ankyrin repeat-containing	17.3933	1.51729	0.60706	0.314919
scaffold_75:447879-452792	hypothetical protein V502_01228	7.5031	7.4138	2.84611	5.75508
scaffold_75:461403-464555	ankyrin repeat protein	1.45975	42.0959	0.643056	1.22701
scaffold_75:64301-65700	hypothetical protein FOC4_g10004498	0.0209263	3.32189	34.7212	2.5389
scaffold_77:93495-94891	hypothetical protein	3.60837	16.2089	19.3502	9.60087
scaffold_78:163879-168820	gtpase activating protein rga6	0.39618	1.33642	13.6186	16.2634
scaffold_78:251297-256806	ankyrin repeat-containing	2.21224	13.9957	1.77773	4.1628
scaffold_79:256042-260597	ankyrin repeat protein	7.35831	3.81927	9.09423	8.30709
scaffold_79:34275-40901	nacht-ank domain protein transcript variant partial	15.9158	17.1433	13.772	13.6868
scaffold_79:344141-351514	ankyrin repeat protein	4.21672	5.93943	8.57511	11.2362
scaffold_79:372971-374020	ankyrin-1 p16157	1.67147	1.63265	8.2135	7.95996
scaffold_79:42612-46202	ankyrin repeat domain-containing protein 50 q9ulj7	13.1421	8.8526	17.4774	14.6407
scaffold_7:1238731-1239830	protein required for cell viability rrp17	7.26251	9.45712	20.7107	20.5277
scaffold_7:273312-276475	ankyrin repeat protein	1.39091	2.81554	32.2653	19.8461
scaffold_7:399787-401279	hypothetical protein FOWG_17870	4.34929	0.0842794	6.24023	0.622492
scaffold_7:494553-496766	ankyrin repeat-containing	12.2089	1.87624	10.0856	8.37509
scaffold_7:539842-541737	hypothetical protein V490_07450	11.9667	9.17227	2.02907	5.22568
scaffold_7:545870-546622	protein	0.136762	1.01765	3.96116	7.10804
scaffold_7:712517-718425	ankyrin repeat-containing	9.79625	0.217628	0.120351	0.0910004
scaffold_7:988144-992850	secreted protein	3.97958	3.20869	116.842	6.94547
scaffold_81:346250-350243	ankyrin repeat-containing	0.997158	5.47484	8.29472	11.0375
scaffold_81:356946-359997	ankyrin repeat-containing	0.694245	6.4029	4.30514	4.63464
scaffold_82:51108-52449	carbohydrate esterase family 8 protein	0.0659784	0.122737	4.99955	0.428589
scaffold_83:72824-74753	pogo transposable element with krab domain-like	0.0652524	0.0269748	11.7357	38.7213
scaffold_84:229614-234897	nad-dependent histone deacetylase sir2	5.90474	8.69768	19.9713	20.2504
scaffold_84:289557-293998	pre-mrna splicing factor clf1 protein	5.67235	1.98847	18.373	14.6927
scaffold_84:307284-311144	glutathione transferase	4.0105	13.1345	14.3676	14.7514
scaffold_84:461795-467500	nacht-ank domain protein transcript variant partial	7.68536	14.4505	7.87674	6.86812
scaffold_85:135082-139604	ankyrin repeat-containing	0.20282	1.03128	4.1409	5.97377
scaffold_85:221529-225294	ankyrin repeat protein	6.76642	3.00631	6.22341	5.97578
scaffold_85:457021-458812	nacht-ank domain protein transcript variant partial	4.75183	0.830703	5.0446	2.32823
scaffold_85:85944-89210	ankyrin repeat domain-containing protein 50 q9ulj7	2.11631	5.85719	5.49204	7.67869
scaffold_85:99004-103769	ankyrin repeat domain-containing protein 50 q9ulj7	0.351117	4.7797	2.81661	2.52776
scaffold_86:141498-144264	atp dependent rna helicase	10.4535	6.12183	24.4106	20.9807
scaffold_86:144304-146573	protein hob3	47.6573	53.9352	53.1677	59.4733
scaffold_86:147387-149962	likely mitochondrial tyrosyl-trna synthetase	1.17648	4.79587	15.7072	19.8248
scaffold_87:113339-116365	ankyrin repeat domain-containing protein 50 q9ulj7	0.115255	3.16658	4.7139	4.79272
scaffold_87:142709-146925	ankyrin repeat protein	10.5869	32.4468	14.1277	13.6309
scaffold_87:155492-157942	Protein of unknown function	0.662734	0.276271	5.8423	4.91511
scaffold_87:190211-192898	ankyrin repeat-containing	4.65496	3.01769	14.6041	10.8937
scaffold_87:195662-198362	ankyrin repeat-containing	6.63537	0.888783	5.65671	4.33478
scaffold_87:292276-297129	ankyrin repeat-containing	0.664723	2.35297	6.52506	4.767
scaffold_87:303580-306048	calpain-like protein	0.44752	8.66078	9.29648	7.1821
scaffold_87:306174-306845	cysteine proteinase	0.267387	3.81347	6.324	4.03481
scaffold_88:235529-237420	protein kinase-like (pk-like)	1.06754	1.17683	4.82321	15.7421
scaffold_88:238490-245409	transposase-like protein	2.67013	3.79439	6.10725	5.7812
scaffold_88:282467-288626	kelch repeat protein	2.84696	19.7069	31.0897	28.8676
scaffold_89:411234-412479	histidine acid protein	0.492389	11.2598	4.45604	14.8578
scaffold_89:54450-56327	dj-1 family protein	4.35821	4.88576	4.28734	9.96225
scaffold_8:123758-129850	kelch repeat protein	14.5731	5.48943	17.3554	12.732
scaffold_8:306502-307887	tpr domain protein	3.05966	2.731	5.61566	3.42086
scaffold_8:414010-414506	Similar to Uncharacterized protein YLR063W; acc. no. Q12291	6.7906	3.65463	18.6425	15.1473
scaffold_8:627297-630447	hypothetical protein RirG_100590	47.8564	108.384	152.94	129.9
scaffold_8:842480-845378	isoflavone reductase family protein	0.835814	3.50701	9.60262	28.7678
scaffold_90:313806-318738	methionyl-trna synthetase	0.891779	6.29118	8.62848	8.99881
scaffold_90:398611-400297	malate dehydrogenase	28.0235	0.669755	9.49173	6.26985
scaffold_90:426990-431613	nacht-ank domain protein transcript variant partial	0.348241	22.9177	10.7814	4.92964
scaffold_90:433576-435707	hypothetical protein	0.188229	2.75294	4.58739	2.88052
scaffold_92:224968-227686	hypothetical protein V497_03852	6.65754	2.01168	1.68357	2.2332
scaffold_94:109349-115840	predicted protein	31.6672	10.1909	25.1091	21.7666
scaffold_94:252312-256135	carboxypeptidase	5.9286	3.27111	3.98311	2.78139
scaffold_94:292328-293593	nadh dehydrogenase 1 alpha	5.10218	11.8807	28.7112	25.9854
scaffold_94:42893-44734	thioesterase family protein	0.817456	15.8985	8.74319	15.6176
scaffold_96:201913-204476	ankyrin repeat-containing	2.83686	5.1096	1.44779	0.893286
scaffold_96:270651-272692	telomere maintenance protein	0.0953185	4.45827	1.76115	6.11163
scaffold_97:306452-312096	ankyrin repeat protein	2.15505	4.54377	0.865309	0.916571
scaffold_98:266247-267670	cbp4 domain-containing protein	5.29277	5.1265	16.751	18.3899
scaffold_98:365002-366373	proline-rich protein	20.4422	24.8736	25.4614	29.7694
scaffold_98:377847-380798	mitochondrial inner membrane magnesium transporter mrs2	15.9795	24.3128	16.6753	17.9938
scaffold_9:1311085-1316280	nuclear pore complex subunit nup133	4.24654	4.36799	15.2147	14.1028
scaffold_9:418760-419680	ras family	0.0523591	0.173158	4.97116	0.965566
scaffold_9:516689-518950	cytochrome p450	0.0182419	4.74333	3.70181	4.05165
scaffold_9:563704-566911	Protein of unknown function	1.7163	1.38457	6.20942	3.61362
scaffold_9:568295-568778	mitochondrial import inner membrane translocase subunit tim-17	4.11157	8.09199	19.5084	20.0103
scaffold_9:935628-935838	nacht and ankyrin domain protein	11.8664	8.27797	4.86003	5.6124
scaffold_9:938415-942097	ankyrin repeat-containing	9.06087	2.65871	2.69725	1.89022

## Sheet: only in 5-aza treated
Locus	Description	5-aza treated_FPKM
scaffold_103:221972-226122	ankyrin repeat-containing	6.06144
scaffold_104:334038-336968	ankyrin repeat-containing protein	16.8749
scaffold_10:990891-994400	nacht-ank domain protein transcript variant partial	5.46095
scaffold_115:348093-350110	ubiquitin thiolesterase	5.62837
scaffold_11:872798-875348	alpha beta-hydrolase	5.63764
scaffold_11:89024-89171	hypothetical protein V502_00257	5.36477
scaffold_120:199976-203136	patatin phospholipase a2-related protein	4.07679
scaffold_121:331846-332051	serine threonine protein	4.22354
scaffold_129:313431-315852	aaa-atpase-like protein	6.65067
scaffold_138:179446-180280	hypothetical protein	4.05414
scaffold_138:225289-227183	hypothetical protein	5.66624
scaffold_13:262883-266260	ankyrin repeat-containing	5.53267
scaffold_13:291984-293720	ankyrin repeat-containing	4.78999
scaffold_13:434797-436575	required for hyphal anastomosis protein	7.6236
scaffold_145:241908-242630	endo- -beta-glucanase engl1	4.15679
scaffold_147:203411-204635	c2h2 finger domain	14.2618
scaffold_14:178154-180076	hypothetical protein	11.4459
scaffold_14:24798-26453	mpv17 pmp22 protein	5.016
scaffold_15:928216-933054	hypothetical protein	5.172
scaffold_16:228289-230817	pgap1-like protein	4.04644
scaffold_16:405302-409083	cell wall anchored protein	4.48524
scaffold_16:979882-982612	kinesin light chain	4.92545
scaffold_1:316705-320052	hypothetical protein HCBG_06786	5.13505
scaffold_22:206825-207035	ankyrin repeat-containing protein	5.75178
scaffold_22:352205-355329	cuticle-degrading protease	4.18586
scaffold_24:501431-505515	ankyrin repeat	10.8487
scaffold_25:920938-928490	frequency clock protein	4.79185
scaffold_261:84515-87634	trna splicing protein	5.42249
scaffold_269:81993-87071	Similar to hypothetical protein NECHADRAFT_81850	4.43201
scaffold_26:478267-479694	hypothetical protein	4.249
scaffold_274:44298-46278	3-(3-hydroxy-phenyl)propionate 3-hydroxycinnamic acid hydroxylase	4.14157
scaffold_27:651538-655716	pak-box p21-rho-binding protein	6.22283
scaffold_28:108133-109384	ankyrin repeat domain-containing protein 50 q9ulj7	4.0619
scaffold_29:727174-727712	centrin-binding protein sfi1 protein	4.34575
scaffold_2:1130689-1130862	ankyrin repeat domain-containing protein 50 q9ulj7	4.22604
scaffold_2:1507376-1511349	protein	4.06808
scaffold_2:930748-930984	ankyrin-1 p16157	5.74742
scaffold_31:382335-383265	hypothetical protein	4.16675
scaffold_34:142840-144370	hypothetical protein V491_05666	7.32799
scaffold_34:174822-176020	hypothetical protein V500_08576	4.77311
scaffold_34:355860-356645	hypothetical protein	4.31755
scaffold_35:448186-450510	mfs multidrug transporter protein	29.5335
scaffold_37:669693-672798	nacht-ank domain protein transcript variant partial	10.427
scaffold_38:620175-622578	phosphotidylinositol kinase	4.51238
scaffold_39:650867-655002	ankyrin unc44	4.70785
scaffold_3:1331647-1331840	Similar to conserved hypothetical protein	5.70699
scaffold_3:292880-296805	ankyrin repeat domain-containing protein 50 q9ulj7	5.17489
scaffold_44:720921-723892	hypothetical protein GGTG_11658	14.0589
scaffold_46:368197-369752	hypothetical protein	16.9156
scaffold_4:51128-52840	Similar to unnamed protein product	4.68226
scaffold_53:139796-141535	hypothetical protein G647_02520	5.77623
scaffold_58:219631-223926	nacht-ank domain protein transcript variant partial	4.80407
scaffold_58:304218-307072	hypothetical protein NECHADRAFT_1650	7.76282
scaffold_62:313134-314613	ankyrin repeat-containing	4.08706
scaffold_6:1520249-1522207	ankyrin repeat-containing	10.2068
scaffold_6:504791-508059	sam binding motif containing protein	11.3488
scaffold_6:829264-831217	ankyrin repeat domain protein	5.14205
scaffold_6:914981-916608	zinc finger protein 431	6.77471
scaffold_72:391649-395782	ankyrin repeat domain-containing protein 50 q9ulj7	4.03911
scaffold_75:64301-65700	hypothetical protein FOC4_g10004498	33.3433
scaffold_7:399787-401279	hypothetical protein FOWG_17870	5.6748
scaffold_82:51108-52449	carbohydrate esterase family 8 protein	4.45849
scaffold_85:457021-458812	nacht-ank domain protein transcript variant partial	4.58639
scaffold_87:306174-306845	cysteine proteinase	5.36954
scaffold_8:306502-307887	tpr domain protein	5.05826
scaffold_90:433576-435707	hypothetical protein	4.18974
scaffold_9:418760-419680	ras family	4.28746
scaffold_9:563704-566911	Protein of unknown function	5.84081
